# Supplementary material for: Marbofloxacin
Source: Acta Crystallogr Sect E Struct Rep Online. 2012 Mar 10;68(Pt 4):o998–9. doi: 10.1107/S1600536812009312 (PMC3343966; doi:10.1107/S1600536812009312)
Supplement: Supplementary file 2 [file e-68-0o998-Isup2.hkl]

#
# h,k,l, Fc-squared, Fo-squared, sigma(Fo-squared) and status flag
#
data_I
_shelx_title ' marbo in P -1'
_shelx_refln_list_code          4
_shelx_F_calc_maximum      154.28
_exptl_crystal_F_000       380.00
_reflns_d_resolution_high  0.8406
 
loop_
 _symmetry_equiv_pos_as_xyz
 'x, y, z'
 '-x, -y, -z'
 
_cell_length_a     8.0145
_cell_length_b     8.9218
_cell_length_c    13.0874
_cell_angle_alpha  91.655
_cell_angle_beta   99.646
_cell_angle_gamma 115.091
 
_shelx_F_squared_multiplier     1.000
 
loop_
 _refln_index_h
 _refln_index_k
 _refln_index_l
 _refln_F_squared_calc
 _refln_F_squared_meas
 _refln_F_squared_sigma
 _refln_observed_status
   2   0   0      857.78      791.73     33.56 o
   3   0   0       49.48       43.69      8.37 o
   4   0   0        5.58        4.66      1.95 o
   5   0   0        0.13        0.76      2.26 o
   6   0   0        2.08        1.37      2.16 o
   7   0   0        0.66       -0.75      2.23 o
   8   0   0       22.10       13.99      8.17 o
  -8   1   0        3.55       -0.85      1.97 o
  -7   1   0        0.01        0.60      1.74 o
  -6   1   0        3.89        2.87      2.40 o
  -5   1   0      137.23      166.34      9.86 o
  -4   1   0      284.22      301.71     10.10 o
  -3   1   0        3.39        5.42      2.38 o
  -2   1   0      952.11      872.04     19.24 o
   1   1   0      737.58      649.03      8.91 o
   2   1   0       56.42       51.98      2.06 o
   3   1   0        6.10        7.68      2.10 o
   4   1   0        0.27        1.44      1.56 o
   5   1   0       91.94      102.78      4.70 o
   6   1   0       91.22       91.10      6.62 o
   7   1   0        1.02        2.73      2.89 o
   8   1   0        1.39        1.01      3.15 o
  -9   2   0        0.31       -0.33      1.88 o
  -8   2   0       11.64        0.86      2.23 o
  -7   2   0       56.71       52.12      8.79 o
  -6   2   0        9.63        9.20      4.95 o
  -5   2   0      446.35      458.02     16.86 o
  -4   2   0     1324.24     1450.16     41.85 o
  -3   2   0      204.93      202.48      8.28 o
  -2   2   0      658.25      560.52     13.09 o
  -1   2   0      106.11      100.48      3.51 o
   0   2   0     4997.75     4280.05    137.88 o
   1   2   0       56.65       50.64      2.93 o
   2   2   0      213.17      190.25      4.52 o
   3   2   0      118.28      128.84      3.55 o
   4   2   0      114.45      122.76      4.92 o
   5   2   0       16.67       20.81      4.33 o
   6   2   0       16.66       19.06      2.99 o
   7   2   0        1.30        0.49      2.07 o
  -9   3   0       34.88       -0.06      3.86 o
  -8   3   0       62.86       79.32      9.29 o
  -7   3   0        4.71        5.09      4.76 o
  -6   3   0       98.05       97.78      8.88 o
  -5   3   0        0.38       -1.25      2.04 o
  -4   3   0       47.67       38.79      3.98 o
  -3   3   0       12.79       13.28      3.25 o
  -2   3   0     1076.76     1048.43     23.31 o
  -1   3   0      407.09      377.36     36.26 o
   0   3   0      106.67       76.05      5.54 o
   1   3   0      633.01      605.91     28.36 o
   2   3   0      330.25      341.57      9.03 o
   3   3   0       13.69       12.17      1.91 o
   4   3   0       76.51       80.39      6.11 o
   5   3   0       49.73       53.24     10.35 o
   6   3   0        3.81        1.43      2.12 o
  -9   4   0        0.00        2.24      5.75 o
  -8   4   0        4.10        2.39      5.08 o
  -7   4   0       47.90       48.53      8.12 o
  -6   4   0       20.17       21.93      5.79 o
  -5   4   0        7.19        6.39      3.01 o
  -4   4   0      373.18      383.36     12.98 o
  -3   4   0       34.12       32.48      3.24 o
  -2   4   0      134.33      117.89      4.54 o
  -1   4   0        1.11        2.31      1.41 o
   0   4   0      164.10      136.19      6.90 o
   1   4   0        8.33        6.39      1.51 o
   2   4   0        0.12        0.26      1.23 o
   3   4   0       22.17       22.82      3.04 o
   4   4   0       33.73       43.20      4.07 o
   5   4   0        1.74       -1.74      4.60 o
   6   4   0        0.03        1.87      5.19 o
  -9   5   0       11.17       -0.86      3.88 o
  -8   5   0        1.56        1.73      3.52 o
  -7   5   0        0.28       -0.89      2.82 o
  -6   5   0        0.94       -1.05      5.60 o
  -5   5   0        3.61        8.63      3.14 o
  -4   5   0        7.94       10.51      3.45 o
  -3   5   0       60.82       59.71      4.05 o
  -2   5   0      687.50      787.78     66.07 o
  -1   5   0      340.97      321.52      8.01 o
   0   5   0      817.50      852.96     31.14 o
   1   5   0        8.91        6.20      1.77 o
   2   5   0       15.57       20.55      2.60 o
   3   5   0       25.51       27.24      2.92 o
   4   5   0        0.40        3.36      2.49 o
   5   5   0       20.13        7.86      6.53 o
  -9   6   0        0.53        0.30      3.14 o
  -8   6   0        1.20       -1.78      3.65 o
  -7   6   0       34.40       34.51      9.51 o
  -6   6   0        0.28        0.39      3.04 o
  -5   6   0       89.76       99.26      8.02 o
  -4   6   0     1064.52     1127.37     30.34 o
  -3   6   0       37.29       42.37      4.47 o
  -2   6   0       22.98       27.93      5.19 o
  -1   6   0      261.75      272.43      9.94 o
   0   6   0        2.91        2.98      2.01 o
   1   6   0       15.51       21.56      3.66 o
   2   6   0       15.37       20.16      2.68 o
   3   6   0        2.83        3.98      3.07 o
   4   6   0        7.12        3.86      2.14 o
  -9   7   0        7.93       -0.96      3.71 o
  -8   7   0       83.59      121.99     11.45 o
  -7   7   0        0.59        1.88      4.65 o
  -6   7   0        6.45        8.02      3.59 o
  -5   7   0       63.61       78.03      6.36 o
  -4   7   0      113.59      133.28      7.16 o
  -3   7   0        7.68        2.92      4.04 o
  -2   7   0       54.41       56.95      6.26 o
  -1   7   0        0.52       -0.83      1.93 o
   0   7   0        1.29        1.96      1.83 o
   1   7   0        0.36       -0.29      1.48 o
   2   7   0       36.36       39.89      3.77 o
   3   7   0        1.64        0.46      1.76 o
  -8   8   0       78.49       99.57     11.31 o
  -7   8   0        1.66        4.17      3.59 o
  -6   8   0        0.09        1.04      2.56 o
  -5   8   0        2.53        7.44      3.98 o
  -4   8   0        4.44        4.24      2.79 o
  -3   8   0        2.83        0.33      1.42 o
  -2   8   0       48.80       61.34      4.73 o
  -1   8   0        0.11       -1.07      2.52 o
   0   8   0        2.49        3.10      1.78 o
   1   8   0       32.00       35.55      6.46 o
   2   8   0        0.08       -0.06      1.51 o
  -7   9   0        0.11        0.06      1.69 o
  -6   9   0       10.77        7.48      3.63 o
  -5   9   0        3.06        1.75      2.56 o
  -4   9   0       14.09       11.74      3.64 o
  -3   9   0       16.40       24.34      3.52 o
  -2   9   0        8.91        2.72      2.59 o
  -1   9   0        0.20       -0.67      1.86 o
   0   9   0       31.12       39.41      4.22 o
   1   9   0        0.60        1.95      3.52 o
  -6  10   0        1.72        0.30      1.93 o
  -5  10   0        2.47        7.13      4.85 o
  -4  10   0        0.05        1.48      2.38 o
  -3  10   0        0.03       -1.60      2.61 o
  -2  10   0       13.67        0.13      1.83 o
   1 -10   1       10.49        9.59      9.00 o
   2 -10   1        0.26       -1.70      2.63 o
   3 -10   1        0.10        0.00      1.80 o
   4 -10   1        0.07       -0.69      2.29 o
   5 -10   1        1.10        2.84      5.37 o
   6 -10   1        0.29       -0.24      2.61 o
  -1  -9   1        3.61        1.56      2.75 o
   0  -9   1        4.91        5.30      2.51 o
   1  -9   1        2.29        1.57      3.18 o
   2  -9   1        1.21        2.14      2.74 o
   3  -9   1        0.17       -0.29      2.35 o
   4  -9   1        9.01        8.97      3.84 o
   5  -9   1        0.22        2.33      3.82 o
   6  -9   1        0.71        0.53      2.57 o
   7  -9   1        0.63        4.65      3.77 o
  -2  -8   1        4.00        6.01      3.30 o
  -1  -8   1       13.61       10.48      3.35 o
   0  -8   1       16.36       12.40      3.44 o
   1  -8   1       16.07       15.70      4.49 o
   2  -8   1        2.13        1.22      2.16 o
   3  -8   1       32.22       35.72      4.24 o
   4  -8   1        2.34        5.61      3.34 o
   5  -8   1        0.01        1.74      2.74 o
   6  -8   1        0.00       -1.98      3.07 o
   7  -8   1        7.84        4.77      4.95 o
   8  -8   1        1.37       -0.04      2.10 o
  -3  -7   1        0.21        1.39      1.99 o
  -2  -7   1       16.27       15.24      3.12 o
  -1  -7   1       34.28       30.35     11.13 o
   0  -7   1        7.95        5.66      2.76 o
   1  -7   1        1.48       -2.12      2.17 o
   2  -7   1       17.11       21.82      3.44 o
   3  -7   1       47.66       44.99     30.29 o
   4  -7   1       59.87       63.50      5.84 o
   5  -7   1      120.56      129.34     10.01 o
   6  -7   1       17.57       20.05      5.79 o
   7  -7   1       26.48       40.28      6.97 o
   8  -7   1        0.00        0.33      2.83 o
  -4  -6   1        1.00        0.97      1.96 o
  -3  -6   1       12.17       12.78      2.53 o
  -2  -6   1       59.15       59.44      4.87 o
  -1  -6   1       10.85        9.55      2.54 o
   0  -6   1       65.56       61.61      4.65 o
   1  -6   1      379.14      379.39     10.78 o
   2  -6   1        0.03        2.38      2.11 o
   3  -6   1      158.81      183.41     10.19 o
   4  -6   1      191.70      194.80     10.46 o
   5  -6   1        4.92        4.84      3.70 o
   6  -6   1        1.55        0.70      2.50 o
   7  -6   1       22.77       27.51      6.04 o
   8  -6   1        1.12        0.26      4.27 o
   9  -6   1        0.00       -0.28      3.18 o
  -5  -5   1       10.02       10.08      6.69 o
  -4  -5   1       49.50       55.57      4.01 o
  -3  -5   1      267.67      288.13      8.89 o
  -2  -5   1       14.50       16.14      2.26 o
  -1  -5   1      195.22      229.38     14.35 o
   0  -5   1      131.11       -1.69      2.46 o
   1  -5   1      299.62      327.59     19.65 o
   2  -5   1       34.55       38.07      3.60 o
   3  -5   1        1.19        1.25      1.83 o
   4  -5   1       37.84       31.31      6.53 o
   5  -5   1       25.11       26.03      4.53 o
   6  -5   1        4.88        6.39      3.70 o
   7  -5   1        0.02        0.18      2.18 o
   8  -5   1        4.71       -0.28      3.27 o
   9  -5   1       16.87        0.76      4.46 o
  -6  -4   1       27.15       21.24      9.28 o
  -5  -4   1       14.24       23.89      7.97 o
  -4  -4   1     1124.72     1175.67     33.42 o
  -3  -4   1      348.09      379.70     12.47 o
  -2  -4   1       14.34       11.43      1.85 o
  -1  -4   1       33.95       36.41      2.76 o
   0  -4   1       89.93       92.34      4.97 o
   1  -4   1      248.29      233.40     29.12 o
   2  -4   1       24.94       28.82      3.21 o
   3  -4   1      521.84      524.96     17.79 o
   4  -4   1      521.11      510.14     16.66 o
   5  -4   1        0.00        0.45      3.45 o
   6  -4   1       54.36       44.94     12.92 o
   7  -4   1        2.33        3.71      3.75 o
   8  -4   1       13.69       -0.43      3.02 o
   9  -4   1       29.54        0.15      3.28 o
  -7  -3   1        0.14       -1.87      5.91 o
  -6  -3   1       25.75       17.33      7.94 o
  -5  -3   1       53.39       53.77      9.79 o
  -4  -3   1      257.80      282.97     16.08 o
  -3  -3   1       39.55       48.70      4.01 o
  -2  -3   1        0.33        0.88      1.16 o
  -1  -3   1     1166.59     1134.30     37.32 o
   0  -3   1        0.06       -0.40      1.14 o
   1  -3   1       25.01       30.21      3.76 o
   2  -3   1     2508.42     2344.84     54.65 o
   3  -3   1      157.45      147.78      7.32 o
   4  -3   1       32.72       29.07      3.81 o
   5  -3   1      136.04      140.39      7.68 o
   6  -3   1       42.28       59.29      6.45 o
   7  -3   1       21.97       24.66      5.64 o
   8  -3   1       33.37       -0.66      3.37 o
   9  -3   1        6.67       -1.26      2.76 o
  -7  -2   1        0.14        5.18      2.34 o
  -6  -2   1        0.13       -0.45      1.68 o
  -5  -2   1        0.12        0.81      1.24 o
  -4  -2   1      223.01      216.71      5.89 o
  -3  -2   1       24.74       20.94      1.55 o
  -2  -2   1        6.87        5.20      2.24 o
  -1  -2   1      735.10      633.93     17.90 o
   0  -2   1     1669.25     1350.88    137.52 o
   1  -2   1      263.90      243.79      6.94 o
   2  -2   1      503.26      434.23     11.51 o
   3  -2   1      330.92      291.29      9.17 o
   4  -2   1      121.63      117.93      6.23 o
   5  -2   1       22.96       22.78      4.20 o
   6  -2   1       67.84       67.67      6.83 o
   7  -2   1        0.15       -0.33      2.41 o
   8  -2   1        0.32       -1.01      2.30 o
  -8  -1   1       17.92       12.23      6.43 o
  -7  -1   1        0.16        0.92      1.69 o
  -6  -1   1       10.50       10.87      2.20 o
  -5  -1   1       34.29       37.71      3.57 o
  -4  -1   1       39.31       40.22      2.45 o
  -3  -1   1       75.01       82.07      3.44 o
  -2  -1   1     1783.81     1705.63     25.91 o
  -1  -1   1      296.17      256.29      6.34 o
   1  -1   1     3721.00     3343.89     72.85 o
   2  -1   1     1028.53      917.47     20.75 o
   3  -1   1      191.69      184.46      7.92 o
   4  -1   1      271.07      278.96     10.91 o
   5  -1   1       71.90       71.88      6.35 o
   6  -1   1       16.17        8.05      4.58 o
   7  -1   1       12.58        7.74      4.39 o
   8  -1   1       41.15       39.02     14.10 o
  -8   0   1        9.45        4.76      2.82 o
  -7   0   1        0.09       -2.13      1.87 o
  -6   0   1       49.33       51.83      4.60 o
  -5   0   1       37.05       44.78      7.76 o
  -4   0   1      142.91      118.96      3.89 o
  -3   0   1      951.50      900.16     22.05 o
  -2   0   1      547.92      514.02     12.69 o
   1   0   1      252.37      210.56      4.76 o
   2   0   1      104.65       92.75      7.94 o
   3   0   1       21.60       19.74      2.15 o
   4   0   1       71.11       72.89      3.69 o
   5   0   1       59.86       63.79      4.80 o
   6   0   1       17.85       12.07      6.46 o
   7   0   1        8.38        8.09      3.71 o
   8   0   1        0.36        1.24      2.93 o
  -8   1   1       18.28       16.51      9.87 o
  -7   1   1        7.35        2.94      2.91 o
  -6   1   1       81.78       83.61      8.92 o
  -5   1   1       74.11       88.08      6.23 o
  -4   1   1     1584.26     1608.77     40.13 o
  -3   1   1       13.78        7.57      2.43 o
  -2   1   1      356.22      256.74     68.12 o
  -1   1   1       81.81       81.23      2.37 o
   0   1   1        0.15        0.78      0.16 o
   1   1   1     3955.71     3591.64     56.89 o
   2   1   1       12.85        7.67      1.42 o
   3   1   1        4.76        6.32      1.61 o
   4   1   1      142.56      132.46      4.93 o
   5   1   1      102.12      116.25      6.23 o
   6   1   1       22.23       34.68      7.83 o
   7   1   1        9.96       12.11      4.71 o
  -9   2   1        1.27       -0.45      1.84 o
  -8   2   1      230.19      242.84     15.06 o
  -7   2   1        6.91        9.21      4.44 o
  -6   2   1       54.22       50.66      9.07 o
  -5   2   1      377.87      411.08     15.41 o
  -4   2   1      123.40      134.93      9.95 o
  -3   2   1      933.90      838.55     21.08 o
  -2   2   1       61.79       55.62      3.20 o
  -1   2   1       45.42       41.96      4.11 o
   0   2   1     1932.79     1699.03     33.68 o
   1   2   1      230.53      216.99      4.77 o
   2   2   1      393.85      398.35      7.24 o
   3   2   1      176.06      184.63      4.71 o
   4   2   1      266.75      247.28      7.84 o
   5   2   1     1084.66     1150.68     28.11 o
   6   2   1        3.67        4.09      2.87 o
   7   2   1        0.70        4.34      2.66 o
  -9   3   1       10.78        1.28      4.01 o
  -8   3   1       32.90        9.25     14.07 o
  -7   3   1        3.86        3.87      4.12 o
  -6   3   1        2.41        5.59      3.23 o
  -5   3   1       70.86       66.38      5.40 o
  -4   3   1        2.58        1.23      1.89 o
  -3   3   1      131.88      142.22      6.30 o
  -2   3   1     1082.52      991.94     21.77 o
  -1   3   1       10.15       14.26      2.07 o
   0   3   1      762.53      751.71     23.01 o
   1   3   1       39.36       70.52      3.44 o
   2   3   1       46.69       53.86      3.46 o
   3   3   1        6.80        5.80      1.84 o
   4   3   1      529.58      541.09     17.36 o
   5   3   1       53.94       62.99      8.17 o
   6   3   1        8.92        8.16      3.28 o
  -9   4   1        0.14        5.03      6.87 o
  -8   4   1        5.55        2.45      3.86 o
  -7   4   1        7.37       10.42      4.42 o
  -6   4   1       18.18       24.92      4.73 o
  -5   4   1      106.86       95.38      5.96 o
  -4   4   1        2.16        1.82      1.84 o
  -3   4   1      100.38       87.12      4.12 o
  -2   4   1       81.05       93.42      3.48 o
  -1   4   1        5.75        5.95      1.42 o
   0   4   1      169.31      250.85     31.51 o
   1   4   1      257.53      302.50      6.55 o
   2   4   1        0.28        0.24      1.22 o
   3   4   1      155.36      167.30      7.10 o
   4   4   1       72.92       72.72     13.86 o
   5   4   1        1.93        1.82      4.25 o
   6   4   1        1.67        4.82      6.21 o
  -9   5   1        1.06        3.86      4.82 o
  -8   5   1        1.96        3.45      4.93 o
  -7   5   1       44.19       50.81     16.99 o
  -6   5   1       67.45       83.64      8.39 o
  -5   5   1       81.37       87.45      6.84 o
  -4   5   1       84.11       85.96      4.93 o
  -3   5   1      137.04      121.87      5.71 o
  -2   5   1        0.52        0.52      1.20 o
  -1   5   1      146.07      150.63      4.15 o
   0   5   1       13.70        7.00      5.63 o
   1   5   1        3.25        1.79      1.22 o
   2   5   1       20.69       25.30      4.09 o
   3   5   1        9.72       13.22      3.10 o
   4   5   1        3.04        4.04      2.64 o
   5   5   1        0.06        0.40      3.69 o
  -9   6   1        0.72       -0.50      3.43 o
  -8   6   1       17.81        5.42      8.03 o
  -7   6   1       21.16       24.66      5.35 o
  -6   6   1       13.27       13.79      4.52 o
  -5   6   1       32.77       36.78      6.83 o
  -4   6   1       24.75       29.50      6.11 o
  -3   6   1       93.65       87.98      5.11 o
  -2   6   1       28.39       24.13      2.23 o
  -1   6   1       74.74       85.66      4.18 o
   0   6   1       28.68       31.11      5.79 o
   1   6   1        0.68        0.29      1.39 o
   2   6   1       31.15       44.52      3.93 o
   3   6   1        9.14        8.95      2.38 o
   4   6   1        1.41        1.49      1.92 o
  -9   7   1       19.67        0.09      2.72 o
  -8   7   1       51.32       57.23      7.99 o
  -7   7   1        5.44       12.26      4.39 o
  -6   7   1        1.71       -0.01      1.87 o
  -5   7   1       61.28       65.94      5.45 o
  -4   7   1       21.47       22.93      3.39 o
  -3   7   1        4.52        3.23      2.05 o
  -2   7   1        0.13        0.08      1.01 o
  -1   7   1        5.16        4.56      2.97 o
   0   7   1        7.72        7.64      2.02 o
   1   7   1        0.02        0.75      1.70 o
   2   7   1        2.06        1.92      1.78 o
   3   7   1        4.49        3.21      2.22 o
  -8   8   1       52.10       73.46     11.24 o
  -7   8   1        2.28        2.40      3.02 o
  -6   8   1        4.54        2.05      4.00 o
  -5   8   1        1.51        2.03      2.78 o
  -4   8   1       13.00       11.71      3.13 o
  -3   8   1       11.88       11.46      2.97 o
  -2   8   1        0.60        1.21      1.29 o
  -1   8   1       16.64       14.05      2.74 o
   0   8   1        9.33        3.52      1.67 o
   1   8   1      160.10      144.24     10.44 o
   2   8   1       10.73        5.54      4.41 o
  -8   9   1        0.70        0.14      2.34 o
  -7   9   1        1.62        1.77      3.14 o
  -6   9   1        3.43        2.62      3.36 o
  -5   9   1        0.02       -0.51      2.42 o
  -4   9   1       38.19       40.66      7.40 o
  -3   9   1       36.31       52.65      4.64 o
  -2   9   1        3.78        0.23      1.81 o
  -1   9   1        3.51        1.40      1.42 o
   0   9   1       26.49       28.66      3.13 o
  -6  10   1        1.88       -0.76      3.06 o
  -5  10   1       34.72       34.18      6.51 o
  -4  10   1      170.59      206.63      9.96 o
  -3  10   1       66.61       72.65      8.11 o
  -2  10   1        0.73        0.00      1.33 o
   1 -10   2        2.44       -0.37      2.92 o
   2 -10   2        0.01        0.05      3.53 o
   3 -10   2       21.45       10.20     12.79 o
   4 -10   2        7.10        6.89      5.92 o
   5 -10   2        0.81        2.26      4.22 o
   6 -10   2        0.97        6.89      6.73 o
  -1  -9   2        3.22        6.26      3.11 o
   0  -9   2        7.37        5.76      5.30 o
   1  -9   2        5.61        7.46      4.65 o
   2  -9   2        6.04        6.04      3.80 o
   3  -9   2        8.02        9.52      3.77 o
   4  -9   2        0.42       -1.74      3.06 o
   5  -9   2        5.44       11.57      4.64 o
   6  -9   2       16.84       19.71      6.10 o
   7  -9   2        3.14        6.70      5.64 o
  -2  -8   2       10.03       11.19      4.74 o
  -1  -8   2        0.42        0.94      2.38 o
   0  -8   2        0.13       -0.85      2.94 o
   1  -8   2       49.26       48.95     10.78 o
   2  -8   2       21.63       20.38      4.35 o
   3  -8   2       35.39       31.28      6.77 o
   4  -8   2       24.14       31.47      5.75 o
   5  -8   2      129.21      165.30     12.09 o
   6  -8   2       18.09       17.74      9.38 o
   7  -8   2        0.59       -3.88      4.20 o
   8  -8   2        6.38        0.07      2.48 o
  -3  -7   2        5.76        4.63      2.74 o
  -2  -7   2        0.05        0.35      1.71 o
  -1  -7   2        0.90        0.06      1.55 o
   0  -7   2        0.07        0.11      1.93 o
   1  -7   2       80.86       79.76      6.25 o
   2  -7   2        3.18        3.08      2.87 o
   3  -7   2      219.16      192.58    125.85 o
   4  -7   2       34.75       39.91     11.65 o
   5  -7   2        0.66       -0.25      2.16 o
   6  -7   2        1.58       -1.64      3.15 o
   7  -7   2       14.21       20.60      5.89 o
   8  -7   2        8.97       -0.38      3.81 o
  -4  -6   2        5.40        3.88      2.95 o
  -3  -6   2        3.04        4.07      2.42 o
  -2  -6   2       11.15       15.38      3.47 o
  -1  -6   2       68.74       67.20     10.91 o
   0  -6   2       18.35       13.59      4.65 o
   1  -6   2       87.26       72.97      5.40 o
   2  -6   2       61.73       60.70     11.29 o
   3  -6   2        3.30        2.45      2.43 o
   4  -6   2       68.19       70.13      7.65 o
   5  -6   2        2.61        5.55      3.51 o
   6  -6   2       14.11       10.58      5.54 o
   7  -6   2        2.17        1.96      4.27 o
   8  -6   2       10.02        0.27      3.02 o
   9  -6   2        0.75        0.07      2.88 o
  -5  -5   2       13.59       19.59      5.35 o
  -4  -5   2        0.65        0.33      1.18 o
  -3  -5   2       13.68       15.82      3.07 o
  -2  -5   2        0.53        0.12      1.33 o
  -1  -5   2      214.39      218.75      7.22 o
   0  -5   2       22.00       18.07     11.30 o
   1  -5   2      259.66      304.87     11.03 o
   2  -5   2      319.30      388.10     50.34 o
   3  -5   2      632.52      661.20     18.71 o
   4  -5   2      106.24      120.09      7.16 o
   5  -5   2       36.84       32.05      6.34 o
   6  -5   2        0.72        1.11      2.81 o
   7  -5   2        0.08        1.48      4.99 o
   8  -5   2        0.66        0.21      2.82 o
   9  -5   2       26.07        0.11      3.12 o
  -6  -4   2        6.87       16.42      8.51 o
  -5  -4   2        2.18       -1.50      4.41 o
  -4  -4   2      134.91      151.26      8.40 o
  -3  -4   2       28.62       26.91      2.46 o
  -2  -4   2       26.12       32.00      2.47 o
  -1  -4   2      104.37      119.52      7.92 o
   0  -4   2      256.13      249.82     10.67 o
   1  -4   2        6.62        1.81      2.30 o
   2  -4   2        1.43        0.22      1.67 o
   3  -4   2      211.11      226.62     10.10 o
   4  -4   2       23.65       26.05      6.66 o
   5  -4   2      163.04      179.69     10.87 o
   6  -4   2       97.54      114.59      8.46 o
   7  -4   2       43.68       47.16      9.67 o
   8  -4   2        3.41        0.10      3.32 o
   9  -4   2       44.24       50.98     35.98 o
  -7  -3   2        3.48       27.58     17.33 o
  -6  -3   2        2.43        5.27      6.42 o
  -5  -3   2        0.00       -0.40      3.40 o
  -4  -3   2       26.18       31.30      7.22 o
  -3  -3   2       10.11       10.29      1.89 o
  -2  -3   2      293.96      314.37     18.70 o
  -1  -3   2      490.30      428.27     15.76 o
   0  -3   2      804.18      631.63     76.83 o
   1  -3   2      106.03      136.90     16.79 o
   2  -3   2      406.06      426.58     12.42 o
   3  -3   2       25.92       25.08      5.81 o
   4  -3   2      407.93      426.82     13.34 o
   5  -3   2      428.99      458.50     17.94 o
   6  -3   2       84.69       80.23     24.72 o
   7  -3   2       21.50       17.42      6.50 o
   8  -3   2        4.35       -0.56      3.68 o
  -7  -2   2       37.81       51.20     17.52 o
  -6  -2   2       33.82       40.06      5.44 o
  -5  -2   2       19.81       15.02      1.81 o
  -4  -2   2       24.25       20.60      5.99 o
  -3  -2   2        2.29        1.42      0.99 o
  -2  -2   2       27.24       22.43      1.65 o
  -1  -2   2       81.28       64.98      5.75 o
   0  -2   2     7838.62     8918.49   1124.00 o
   1  -2   2    23802.04    21296.92    694.16 o
   2  -2   2     2713.82     2548.88     60.77 o
   3  -2   2       23.25       19.78      3.93 o
   4  -2   2        3.40        5.87      2.67 o
   5  -2   2        0.04       -1.72      2.40 o
   6  -2   2       10.96        8.11      3.99 o
   7  -2   2        1.94       -0.07      2.41 o
   8  -2   2        6.18        0.65      2.16 o
  -8  -1   2        0.12        0.55      3.54 o
  -7  -1   2        3.48        1.02      1.19 o
  -6  -1   2        7.74        7.77      2.34 o
  -5  -1   2       23.15       23.75      1.96 o
  -4  -1   2       40.33       49.95      7.56 o
  -3  -1   2       61.76       68.14      2.44 o
  -2  -1   2      139.42      133.27     12.60 o
   0  -1   2     5640.07     4718.27    146.79 o
   1  -1   2     7114.48     6491.29    189.30 o
   2  -1   2      641.44      575.10     14.35 o
   3  -1   2      241.49      226.15      7.81 o
   4  -1   2        2.49        0.24      1.38 o
   5  -1   2        7.95        9.24      3.42 o
   6  -1   2        0.93       -0.91      2.10 o
   7  -1   2        3.15        0.02      2.11 o
   8  -1   2        1.47       -0.04      2.16 o
  -8   0   2       13.73        8.19      4.44 o
  -7   0   2        0.23       -0.53      1.20 o
  -6   0   2        0.39        0.98      1.52 o
  -5   0   2       25.33       26.09      2.90 o
  -4   0   2      915.43      989.40     18.61 o
  -3   0   2      352.67      372.17     12.71 o
  -2   0   2      594.65      563.28     15.31 o
  -1   0   2        0.97        2.48      0.46 o
   0   0   2      163.50      148.09      3.31 o
   1   0   2     3691.01     3228.45     58.34 o
   2   0   2      433.80      384.58     25.37 o
   3   0   2       51.22       58.27      4.12 o
   4   0   2       33.87       39.26      3.53 o
   5   0   2       68.55       66.11      4.48 o
   6   0   2        1.03        1.39      2.39 o
   7   0   2        0.47       -1.62      3.20 o
   8   0   2        1.39        3.59      4.40 o
  -8   1   2       10.18        0.41      1.64 o
  -7   1   2       34.37       37.11      4.50 o
  -6   1   2       11.12       12.81      5.30 o
  -5   1   2       15.47        9.49      4.31 o
  -4   1   2       24.53       24.28      4.28 o
  -3   1   2        7.25       10.04      3.17 o
  -2   1   2       12.42       11.51      6.49 o
  -1   1   2     2591.44     2300.78     37.49 o
   0   1   2      774.43      667.26      8.85 o
   1   1   2      514.11      480.29     12.63 o
   2   1   2       80.77       78.11      2.76 o
   3   1   2       25.27       21.61      2.53 o
   4   1   2        5.00        3.86      1.78 o
   5   1   2      158.57      163.78      7.36 o
   6   1   2       84.47      104.51      6.17 o
   7   1   2       19.53       15.00      6.51 o
  -9   2   2        0.12       -0.04      1.43 o
  -8   2   2        0.22        0.12      3.13 o
  -7   2   2        2.31        7.12      4.84 o
  -6   2   2       18.56       17.08      4.44 o
  -5   2   2       24.74       26.28      4.79 o
  -4   2   2       24.20       17.06      3.03 o
  -3   2   2       10.61       11.84      2.55 o
  -2   2   2       99.84       87.31      4.68 o
  -1   2   2      449.38      408.75      6.29 o
   0   2   2      138.00      101.26      7.15 o
   1   2   2       32.86       32.45      1.83 o
   2   2   2        1.13        2.43      1.16 o
   3   2   2        0.83        1.86      1.57 o
   4   2   2       55.68       53.44      4.17 o
   5   2   2      571.23      623.98     16.30 o
   6   2   2        0.02       -1.19      2.06 o
   7   2   2        0.02        2.65      2.51 o
  -9   3   2        0.33       -2.27      4.32 o
  -8   3   2       26.70       36.59      6.99 o
  -7   3   2        0.47        2.95      3.49 o
  -6   3   2        0.80        1.05      2.52 o
  -5   3   2       31.42       35.90      5.26 o
  -4   3   2      318.75      291.78     20.58 o
  -3   3   2        0.04        0.57      1.18 o
  -2   3   2       16.27       13.22      1.51 o
  -1   3   2     1351.80     1337.52     21.47 o
   0   3   2     1015.21     1095.67     17.90 o
   1   3   2     2013.75     2228.85     42.79 o
   2   3   2        4.53        7.17      1.40 o
   3   3   2        1.66        1.02      1.10 o
   4   3   2        9.21        8.13      4.59 o
   5   3   2        1.52        1.45      1.87 o
   6   3   2       14.89        9.38      4.24 o
  -9   4   2        0.98        4.89      5.14 o
  -8   4   2        1.57       -0.21      2.34 o
  -7   4   2        0.02        0.29      2.51 o
  -6   4   2        0.12       -1.07      2.50 o
  -5   4   2      152.86      144.22      8.38 o
  -4   4   2       56.45       62.47      5.68 o
  -3   4   2     3503.33     3502.32     85.10 o
  -2   4   2       50.60       52.56      2.54 o
  -1   4   2       10.15       10.26      0.78 o
   0   4   2      806.42      956.62     51.83 o
   1   4   2      346.11      414.66      8.59 o
   2   4   2        5.07        4.87      1.85 o
   3   4   2        8.46        7.78      2.53 o
   4   4   2        0.22        0.65      1.75 o
   5   4   2        0.77        1.14      2.43 o
  -9   5   2        4.17        8.19      8.99 o
  -8   5   2       15.26       19.68      5.93 o
  -7   5   2       24.21       26.89      5.38 o
  -6   5   2       90.85       89.02      8.10 o
  -5   5   2        0.47        0.15      1.51 o
  -4   5   2      521.10      554.88     15.45 o
  -3   5   2      210.37      212.37     10.94 o
  -2   5   2       23.50       24.57      3.48 o
  -1   5   2       30.12       32.97      2.08 o
   0   5   2       18.73       23.84      1.61 o
   1   5   2      227.46      263.04      7.20 o
   2   5   2        4.71        5.68      1.71 o
   3   5   2      199.00      182.92     40.07 o
   4   5   2        0.05       -1.03      2.77 o
   5   5   2        4.81       -0.96      3.93 o
  -9   6   2        0.20       -0.28      3.06 o
  -8   6   2      252.34      292.98     18.52 o
  -7   6   2      300.00      358.13     15.23 o
  -6   6   2        5.50       11.51      3.59 o
  -5   6   2       42.65       41.06     11.20 o
  -4   6   2       10.44       12.14      2.38 o
  -3   6   2       11.25        6.14      2.67 o
  -2   6   2        2.63        3.55      1.16 o
  -1   6   2        4.83        7.64      2.34 o
   0   6   2       15.83       16.37      2.33 o
   1   6   2       21.43       22.88      3.38 o
   2   6   2       31.21       31.83      3.51 o
   3   6   2       10.77        9.57      3.72 o
   4   6   2        1.56       -0.42      2.99 o
  -9   7   2        2.34        0.32      3.04 o
  -8   7   2       25.23       31.37      6.23 o
  -7   7   2        4.17        2.82      3.09 o
  -6   7   2       33.67       38.88      5.48 o
  -5   7   2        2.35        0.67      1.70 o
  -4   7   2        1.08        2.48      1.80 o
  -3   7   2       66.08       65.37     12.76 o
  -2   7   2       15.54       16.15      2.53 o
  -1   7   2      133.84      147.31      9.30 o
   0   7   2        0.71       -0.43      0.98 o
   1   7   2        0.95        1.79      2.25 o
   2   7   2        0.20        0.27      1.42 o
   3   7   2       20.80       20.31      7.59 o
  -8   8   2        0.00       -1.45      3.37 o
  -7   8   2        1.90        0.61      2.25 o
  -6   8   2       15.11       15.50      6.46 o
  -5   8   2       57.08       54.04      5.18 o
  -4   8   2        0.07       -1.38      2.49 o
  -3   8   2        6.78        8.82      2.00 o
  -2   8   2        1.07       -0.53      2.29 o
  -1   8   2      106.45      135.02      4.85 o
   0   8   2        0.12        0.54      1.15 o
   1   8   2       12.34       11.94      2.39 o
   2   8   2       19.05       10.89      9.09 o
  -7   9   2        0.58        1.72      3.14 o
  -6   9   2       24.86       21.00     16.87 o
  -5   9   2        1.76        0.09      1.75 o
  -4   9   2       92.65      110.04      6.07 o
  -3   9   2      253.39      284.55      8.71 o
  -2   9   2        1.86        3.36      2.02 o
  -1   9   2        5.93        2.19      2.08 o
   0   9   2        3.09        6.37      6.45 o
  -6  10   2       10.71        0.15      1.73 o
  -5  10   2        2.30        0.53      1.76 o
  -4  10   2      120.36      146.61      7.87 o
  -3  10   2       29.56       -0.19      4.41 o
  -2  10   2        2.61       -0.86      5.14 o
   2 -10   3        0.95       -0.16      2.84 o
   3 -10   3       11.11        5.46      4.45 o
   4 -10   3        0.09       -0.47      2.51 o
   5 -10   3        0.86        1.77      4.93 o
  -1  -9   3       30.17       34.07      5.76 o
   0  -9   3        0.55       -0.43      3.50 o
   1  -9   3        2.29        5.86      5.00 o
   2  -9   3        3.89        4.89      3.95 o
   3  -9   3        0.24        3.24      3.47 o
   4  -9   3        1.94        3.05      3.82 o
   5  -9   3       16.56       13.59      5.39 o
   6  -9   3       11.12       13.90      5.30 o
   7  -9   3        0.02        1.30      5.79 o
  -2  -8   3        0.50        3.06      2.68 o
  -1  -8   3       20.95       16.00      3.39 o
   0  -8   3        0.58        1.31      5.48 o
   1  -8   3      100.66      103.08      7.05 o
   2  -8   3       39.29       44.11      5.19 o
   3  -8   3       23.11       34.76      7.36 o
   4  -8   3       12.32       23.44      6.48 o
   5  -8   3      176.98      187.51     13.80 o
   6  -8   3        7.74        4.65      5.13 o
   7  -8   3        0.59        2.40      4.42 o
   8  -8   3        1.06        6.18      7.65 o
  -3  -7   3        0.48        0.48      1.61 o
  -2  -7   3       69.40       79.95     10.25 o
  -1  -7   3        3.23        2.42      2.56 o
   0  -7   3       34.71       46.01      7.12 o
   1  -7   3      139.50      172.64      8.27 o
   2  -7   3      586.07      625.73     21.70 o
   3  -7   3       16.30       15.98     13.15 o
   4  -7   3       12.03       13.21      4.47 o
   5  -7   3        0.14       -0.36      3.24 o
   6  -7   3        0.45        2.62      3.77 o
   7  -7   3        5.46        1.90      3.84 o
   8  -7   3        0.01       -0.21      3.01 o
  -4  -6   3        7.80        4.90      3.41 o
  -3  -6   3      410.23      492.50     14.50 o
  -2  -6   3      183.88      217.06      8.94 o
  -1  -6   3       73.03       76.44     18.39 o
   0  -6   3        0.20        4.33      4.17 o
   1  -6   3        0.03        1.96      2.50 o
   2  -6   3       15.79       17.39      3.91 o
   3  -6   3      203.70      222.30     17.36 o
   4  -6   3       84.45       95.47      9.15 o
   5  -6   3        7.06        9.89      4.43 o
   6  -6   3       11.71       20.16      5.53 o
   7  -6   3        8.24        6.17      4.79 o
   8  -6   3        2.08        0.29      3.80 o
  -5  -5   3       56.01       82.96      8.63 o
  -4  -5   3      152.05      164.67      7.12 o
  -3  -5   3      271.81      277.34      8.60 o
  -2  -5   3        1.68        4.07      1.73 o
  -1  -5   3        1.01        2.81      2.97 o
   0  -5   3        1.12        1.87      2.07 o
   1  -5   3       41.03       46.83      5.28 o
   2  -5   3      208.47      215.30     29.65 o
   3  -5   3       79.90       87.40      6.46 o
   4  -5   3        1.46        4.79      3.26 o
   5  -5   3       19.32       16.37      5.49 o
   6  -5   3       62.95       84.07      9.91 o
   7  -5   3       19.70       13.45      5.48 o
   8  -5   3        0.47       -0.06      2.54 o
  -6  -4   3        2.71        3.45      9.90 o
  -5  -4   3        1.43        0.29      3.58 o
  -4  -4   3       12.18       16.44      3.02 o
  -3  -4   3       79.26       75.71      4.32 o
  -2  -4   3        8.40        7.16      1.61 o
  -1  -4   3      230.80      197.02     14.18 o
   0  -4   3      405.27      420.44     16.75 o
   1  -4   3       91.75       78.88     15.88 o
   2  -4   3       70.40       68.84      5.14 o
   3  -4   3      174.28      186.47      9.89 o
   4  -4   3        0.70        0.02      2.26 o
   5  -4   3       10.38       12.77      4.30 o
   6  -4   3       22.61       19.80      8.23 o
   7  -4   3       20.43       13.30      5.30 o
   8  -4   3        5.84        0.80      3.51 o
  -7  -3   3        0.04        8.45      8.40 o
  -6  -3   3       14.33       10.41     12.09 o
  -5  -3   3       87.56       91.81     11.90 o
  -4  -3   3       38.74       46.65      7.81 o
  -3  -3   3        8.45        8.40      1.95 o
  -2  -3   3       42.36       49.56      3.72 o
  -1  -3   3      159.90      156.65      9.84 o
   0  -3   3      201.78      143.32     83.07 o
   1  -3   3      970.97      976.20     33.73 o
   2  -3   3       18.28        8.19     10.82 o
   3  -3   3      345.45      349.79     12.93 o
   4  -3   3      101.12       98.55      6.46 o
   5  -3   3        9.52       11.51      3.92 o
   6  -3   3       67.24       69.62      8.60 o
   7  -3   3        0.42        0.12      2.43 o
   8  -3   3        2.60        0.27      2.89 o
  -7  -2   3        0.04      -11.61      8.11 o
  -6  -2   3        5.78        7.04      6.53 o
  -5  -2   3        9.83        5.03      8.48 o
  -4  -2   3       16.20       14.87      5.54 o
  -3  -2   3        4.15        0.30      1.95 o
  -2  -2   3      218.41      205.40      4.61 o
  -1  -2   3      388.90      367.52     14.69 o
   0  -2   3      712.24      735.05     26.16 o
   1  -2   3     9994.55     9688.11    273.44 o
   2  -2   3      430.98      426.90     12.41 o
   3  -2   3      191.49      179.79      7.43 o
   4  -2   3        8.85       10.75      5.12 o
   5  -2   3        2.33        3.92      3.04 o
   6  -2   3        0.29       -0.46      3.89 o
   7  -2   3       45.35       55.62      6.07 o
   8  -2   3        0.00       -0.02      1.68 o
  -8  -1   3        2.70        3.85      7.49 o
  -7  -1   3       10.32        8.30      1.86 o
  -6  -1   3        9.20        7.35      2.33 o
  -5  -1   3        1.68        0.51      0.80 o
  -4  -1   3        6.62       14.28      8.16 o
  -3  -1   3     1913.97     1991.92     70.22 o
  -2  -1   3       83.06       76.02      6.87 o
  -1  -1   3      100.74       91.54      6.69 o
   0  -1   3       45.56       38.16     18.51 o
   1  -1   3      456.69      441.26     11.67 o
   2  -1   3       95.57       97.93      5.20 o
   3  -1   3       15.41       12.54      2.85 o
   4  -1   3       28.40       28.68      4.03 o
   5  -1   3       16.92       16.34      3.38 o
   6  -1   3        6.28        3.19      2.91 o
   7  -1   3        1.10        4.20      3.57 o
   8  -1   3        0.78        0.85      3.01 o
  -8   0   3        8.19        5.89      1.81 o
  -7   0   3      137.08      124.86     16.54 o
  -6   0   3       12.09        8.76      2.08 o
  -5   0   3      254.03      252.33      6.10 o
  -4   0   3     1501.23     1584.66     29.91 o
  -3   0   3     1071.30     1109.46     26.81 o
  -2   0   3     1645.89     1481.94     28.84 o
  -1   0   3      233.66      216.95      4.51 o
   0   0   3      150.35      136.57      3.50 o
   1   0   3       10.41        7.23      1.70 o
   2   0   3      334.48      324.36      7.50 o
   3   0   3       36.68       44.70      3.68 o
   4   0   3       59.05       58.21      3.90 o
   5   0   3       66.13       65.36      4.65 o
   6   0   3      348.60      394.25     13.10 o
   7   0   3       17.79        3.69      3.63 o
  -8   1   3       40.59       33.06     12.43 o
  -7   1   3      126.29      117.57      6.07 o
  -6   1   3       37.33       42.13      7.74 o
  -5   1   3       50.98       50.97      5.28 o
  -4   1   3        0.07       -0.23      1.43 o
  -3   1   3     1203.75     1152.63     28.87 o
  -2   1   3       17.58        9.35      1.40 o
  -1   1   3       33.51       35.41      1.92 o
   0   1   3      332.14      339.88      6.35 o
   1   1   3      117.09      113.39      4.45 o
   2   1   3       75.07       68.66      2.63 o
   3   1   3       37.01       31.01      2.64 o
   4   1   3       16.87       20.48      2.81 o
   5   1   3      444.18      487.56     13.51 o
   6   1   3       14.17        8.89      3.98 o
   7   1   3        1.11        2.66      3.72 o
  -9   2   3        0.40        0.27      1.46 o
  -8   2   3        2.37        2.31      3.83 o
  -7   2   3        0.48       -0.67      2.84 o
  -6   2   3       31.45       32.86      5.24 o
  -5   2   3        2.52        6.07      3.29 o
  -4   2   3       26.58       25.15      7.93 o
  -3   2   3        5.29        5.10      1.90 o
  -2   2   3        1.16        1.56      0.94 o
  -1   2   3      391.00      334.55      9.65 o
   0   2   3      125.84      118.51      2.06 o
   1   2   3      124.40      138.98      3.45 o
   2   2   3       57.59       53.96      3.02 o
   3   2   3      148.36      155.99      4.81 o
   4   2   3      217.06      240.14      8.27 o
   5   2   3       47.03       57.62      5.10 o
   6   2   3        0.29        0.38      1.80 o
   7   2   3        1.09        2.08      3.13 o
  -9   3   3        0.23        3.51      4.61 o
  -8   3   3       39.19       19.14     18.28 o
  -7   3   3       64.12       83.81      7.82 o
  -6   3   3        7.83       10.56      3.74 o
  -5   3   3      121.59      114.99      6.40 o
  -4   3   3      115.32      114.18      5.28 o
  -3   3   3       37.50       30.11      3.08 o
  -2   3   3      197.08      168.97      4.97 o
  -1   3   3      179.88      171.15      9.74 o
   0   3   3      163.96      129.65      4.88 o
   1   3   3        2.00       -0.41      0.89 o
   2   3   3       79.54       69.38      2.63 o
   3   3   3      139.63      162.53      7.03 o
   4   3   3       56.13       62.95      4.22 o
   5   3   3       14.04        9.07      4.49 o
   6   3   3        6.99        5.59      2.96 o
  -9   4   3        0.52        1.56      3.91 o
  -8   4   3        0.46        3.55      3.95 o
  -7   4   3       13.05       12.52      4.52 o
  -6   4   3       40.93       42.51      5.39 o
  -5   4   3      240.17      250.22     11.33 o
  -4   4   3       42.63       41.18      4.90 o
  -3   4   3     1068.53     1070.68     23.81 o
  -2   4   3       31.92       34.56      1.55 o
  -1   4   3        5.27        4.07      3.24 o
   0   4   3        2.56        1.52      1.13 o
   1   4   3      138.53      139.12      4.15 o
   2   4   3      178.85      214.36      7.68 o
   3   4   3        8.03       12.04      2.76 o
   4   4   3        0.18        0.36      1.53 o
   5   4   3        9.66       10.53      4.79 o
  -9   5   3        2.47       -5.79      5.91 o
  -8   5   3       15.93       19.98      5.69 o
  -7   5   3      498.65      583.65     21.33 o
  -6   5   3       59.03       66.87      7.25 o
  -5   5   3        1.10        2.18      2.03 o
  -4   5   3        2.71        4.70      2.15 o
  -3   5   3       55.51       38.48     12.40 o
  -2   5   3        3.75        3.12      1.17 o
  -1   5   3       46.98       40.97      1.27 o
   0   5   3       27.75       27.44      2.47 o
   1   5   3      226.87      210.27     15.25 o
   2   5   3        5.47        3.97      1.45 o
   3   5   3        3.55        4.79      2.50 o
   4   5   3        0.17        0.04      1.50 o
  -9   6   3       10.72        7.75      8.41 o
  -8   6   3      209.25      257.00     14.16 o
  -7   6   3      157.39      195.26     12.31 o
  -6   6   3        9.26       12.85      6.06 o
  -5   6   3      125.39      125.14      7.13 o
  -4   6   3        6.76        8.90      2.33 o
  -3   6   3        2.79        1.89      1.26 o
  -2   6   3        0.88        0.20      0.83 o
  -1   6   3       31.53       40.25      1.75 o
   0   6   3       43.86       52.25      2.14 o
   1   6   3        6.84        2.01      1.18 o
   2   6   3       31.52       19.98      2.21 o
   3   6   3        7.85        8.83      4.58 o
   4   6   3        7.15        4.41      2.44 o
  -9   7   3        0.62        4.16      5.83 o
  -8   7   3       15.82       17.58      5.42 o
  -7   7   3       42.48       44.90      5.59 o
  -6   7   3       70.32       85.59      7.19 o
  -5   7   3       20.83       25.82      3.89 o
  -4   7   3       11.27       10.32      3.54 o
  -3   7   3        8.68        8.18      1.90 o
  -2   7   3        0.07       -0.10      1.14 o
  -1   7   3        0.67        1.89      1.92 o
   0   7   3       12.62        8.57      1.64 o
   1   7   3      173.88      168.58     21.85 o
   2   7   3        7.25        5.00      3.08 o
   3   7   3       16.19       24.41      8.34 o
  -8   8   3        1.43       -0.01      2.86 o
  -7   8   3        0.66        0.81      2.11 o
  -6   8   3       20.74       18.01      4.00 o
  -5   8   3       25.69       24.01     10.45 o
  -4   8   3        9.39        5.03      3.42 o
  -3   8   3      245.56      282.03      7.17 o
  -2   8   3       33.14       43.96      4.41 o
  -1   8   3        0.09        0.47      0.94 o
   0   8   3       13.20       14.04      2.52 o
   1   8   3        6.19        6.55      6.10 o
  -7   9   3        1.04        0.44      1.91 o
  -6   9   3        0.12        0.17      1.44 o
  -5   9   3        0.61       -0.06      1.14 o
  -4   9   3       21.67       24.55      6.91 o
  -3   9   3       15.63       11.46      7.36 o
  -2   9   3        0.07       -0.02      0.43 o
  -1   9   3       12.56        0.67      4.55 o
   0   9   3       20.21       32.45      9.82 o
  -6  10   3        4.07       -0.22      1.61 o
  -5  10   3        2.22        0.77      1.79 o
  -4  10   3        0.27       -0.40      7.60 o
  -3  10   3        3.54       -0.11      6.23 o
   2 -10   4        0.22        0.69      2.73 o
   3 -10   4        9.05        7.16      4.38 o
   4 -10   4        0.14       -6.29      4.93 o
   5 -10   4        0.92        5.72      5.16 o
  -1  -9   4        0.87       -1.09      2.85 o
   0  -9   4        1.52        1.93      2.88 o
   1  -9   4        6.28        5.38      5.43 o
   2  -9   4        6.45       14.88      4.61 o
   3  -9   4        3.59        2.16      3.54 o
   4  -9   4        0.16        2.88      5.04 o
   5  -9   4        2.65        6.51      5.60 o
   6  -9   4        1.38        1.96      3.85 o
   7  -9   4        0.12       -2.02      4.19 o
  -2  -8   4        8.02        7.10      3.90 o
  -1  -8   4        3.54        0.28      2.23 o
   0  -8   4        0.20        1.47      6.29 o
   1  -8   4        1.63        1.18      2.53 o
   2  -8   4        0.09        0.60      2.74 o
   3  -8   4       69.01       77.80     12.64 o
   4  -8   4        0.65        3.72      5.49 o
   5  -8   4        0.65        1.97      3.63 o
   6  -8   4        3.24        4.40      5.92 o
   7  -8   4        0.24        5.80      5.78 o
  -3  -7   4       16.90       15.27      3.82 o
  -2  -7   4       21.59       26.70      4.63 o
  -1  -7   4        3.02        4.40      2.83 o
   0  -7   4       14.80       17.92      5.97 o
   1  -7   4       38.56       26.82      4.51 o
   2  -7   4       10.25        9.86      4.07 o
   3  -7   4        8.34        6.90      4.34 o
   4  -7   4       57.43       78.28     11.64 o
   5  -7   4        3.51        7.85      4.72 o
   6  -7   4        4.06        3.51      4.28 o
   7  -7   4        0.36        1.93      4.17 o
   8  -7   4        0.36        0.11      4.20 o
  -4  -6   4        3.40        1.15      1.62 o
  -3  -6   4      211.29      253.74      9.98 o
  -2  -6   4      131.70      137.11      5.75 o
  -1  -6   4       11.99       13.51     12.36 o
   0  -6   4       64.16       59.11     12.68 o
   1  -6   4        0.07        2.19      3.91 o
   2  -6   4       19.25       14.45      4.19 o
   3  -6   4      180.36      197.20     45.45 o
   4  -6   4        3.49        5.65      3.89 o
   5  -6   4        0.24       -3.36      4.45 o
   6  -6   4       10.68       12.30      8.31 o
   7  -6   4       21.68       12.19     12.08 o
   8  -6   4        2.59        0.11      4.17 o
  -5  -5   4        0.93        2.45      4.94 o
  -4  -5   4        7.22        9.51      2.58 o
  -3  -5   4       67.27       75.39      3.96 o
  -2  -5   4        4.39        6.81      2.12 o
  -1  -5   4       27.06       19.50      6.90 o
   0  -5   4        1.21        1.48      2.22 o
   1  -5   4       33.54       43.35      5.52 o
   2  -5   4        0.06        1.61      3.52 o
   3  -5   4       16.91       17.78      4.47 o
   4  -5   4       20.64       17.83      7.54 o
   5  -5   4       17.42       23.79      6.51 o
   6  -5   4      109.86      123.58     10.14 o
   7  -5   4       26.50       21.59     17.43 o
   8  -5   4       15.68        0.32      4.63 o
  -6  -4   4        2.42        7.49      7.38 o
  -5  -4   4        3.22        2.43      4.43 o
  -4  -4   4       10.34       13.20      1.44 o
  -3  -4   4       19.83       29.59      2.92 o
  -2  -4   4       17.71       19.13      2.10 o
  -1  -4   4      123.75      119.15      8.77 o
   0  -4   4       51.84       47.25      4.85 o
   1  -4   4      324.63      292.33     37.05 o
   2  -4   4     3151.13     3107.26     83.17 o
   3  -4   4      466.46      485.12     15.72 o
   4  -4   4       26.47       25.95      4.81 o
   5  -4   4       19.28       23.70      5.25 o
   6  -4   4        1.11       -0.80      2.83 o
   7  -4   4        1.72        3.64      4.13 o
   8  -4   4        2.20        0.45      4.65 o
  -7  -3   4        4.81       13.67      9.42 o
  -6  -3   4        0.76        0.83      4.47 o
  -5  -3   4        7.39        3.83      8.88 o
  -4  -3   4       54.69       64.79      9.34 o
  -3  -3   4       65.12       67.66      3.58 o
  -2  -3   4      153.53      132.87      9.42 o
  -1  -3   4       19.89       17.33      8.11 o
   0  -3   4      263.70      182.68    119.35 o
   1  -3   4     1640.03     1613.93     55.94 o
   2  -3   4      897.47      894.45     23.74 o
   3  -3   4        6.07        4.96      3.36 o
   4  -3   4      273.24      284.27     13.38 o
   5  -3   4       41.22       42.12      5.84 o
   6  -3   4        0.06        0.52      2.56 o
   7  -3   4        0.80        1.99      3.60 o
   8  -3   4        2.37       -0.44      3.07 o
  -7  -2   4        1.43       17.36      9.50 o
  -6  -2   4        7.22        4.28      5.91 o
  -5  -2   4        3.64        1.15      4.07 o
  -4  -2   4       28.40       30.42      7.01 o
  -3  -2   4      235.95      238.27     13.27 o
  -2  -2   4       55.16       71.58      7.12 o
  -1  -2   4      271.05      288.32     14.39 o
   0  -2   4      212.15      184.75     45.30 o
   1  -2   4      381.50      319.56     49.96 o
   2  -2   4      506.73      512.64     16.20 o
   3  -2   4        1.83        3.42      2.90 o
   4  -2   4      118.89      113.62      6.96 o
   5  -2   4        8.63       10.08      4.60 o
   6  -2   4       31.64       17.21      7.40 o
   7  -2   4        0.31       -0.48      2.50 o
   8  -2   4        2.73       -0.57      3.40 o
  -8  -1   4        0.04       12.81     16.10 o
  -7  -1   4        2.17        4.71      9.87 o
  -6  -1   4       40.03       48.98      9.79 o
  -5  -1   4        1.18        5.51      5.27 o
  -4  -1   4        1.35       -0.59      4.60 o
  -3  -1   4        3.11        3.48      3.42 o
  -2  -1   4      164.75      153.01      3.56 o
  -1  -1   4       24.84       22.90      7.41 o
   0  -1   4     2848.69     2136.03    377.33 o
   1  -1   4      158.88      137.49      6.02 o
   2  -1   4        3.27        6.13      2.82 o
   3  -1   4       53.04       47.64      5.11 o
   4  -1   4       28.33       38.15      5.44 o
   5  -1   4        2.41        3.96      2.41 o
   6  -1   4      128.54      134.83      7.45 o
   7  -1   4       14.69        4.36      4.41 o
   8  -1   4        2.70        1.23      3.60 o
  -8   0   4       19.54        8.59      7.92 o
  -7   0   4       19.72       15.72      1.40 o
  -6   0   4        0.45        0.90      0.42 o
  -5   0   4       12.03       11.94      1.01 o
  -4   0   4       37.57       41.59      2.17 o
  -3   0   4      198.39      191.37      6.35 o
  -2   0   4     1261.78     1205.39     19.93 o
  -1   0   4        3.17        4.94      1.74 o
   0   0   4      845.63      864.41     40.83 o
   1   0   4       14.35       12.65      1.99 o
   2   0   4      413.35      377.42      8.59 o
   3   0   4        4.26        2.72      1.85 o
   4   0   4       23.35       22.03      4.22 o
   5   0   4      275.52      305.93     10.97 o
   6   0   4      649.40      734.01     20.91 o
   7   0   4        7.56        1.25      2.50 o
  -8   1   4        0.46        2.09      2.42 o
  -7   1   4      112.09      106.09     11.89 o
  -6   1   4       92.68      104.28     12.51 o
  -5   1   4      308.34      301.16     14.23 o
  -4   1   4        0.42        0.38      2.08 o
  -3   1   4      598.61      603.57     11.10 o
  -2   1   4      199.31      172.91      7.10 o
  -1   1   4      269.24      265.72     10.67 o
   0   1   4        0.07        0.14      0.57 o
   1   1   4     1475.08     1523.38     24.05 o
   2   1   4     1377.52     1466.87     27.89 o
   3   1   4       32.45       34.26      2.87 o
   4   1   4       58.54       70.78      4.29 o
   5   1   4       86.33       88.62      6.10 o
   6   1   4       14.29       11.10      5.22 o
   7   1   4        7.66       15.44      4.72 o
  -9   2   4        2.66       -0.27      4.07 o
  -8   2   4       10.46        7.72      8.29 o
  -7   2   4        3.31        5.89      4.94 o
  -6   2   4       64.45       64.01     19.11 o
  -5   2   4        2.01        2.67      2.38 o
  -4   2   4       43.79       37.74      5.62 o
  -3   2   4        1.14        0.22      0.73 o
  -2   2   4     1861.86     1793.78     39.98 o
  -1   2   4        1.49        0.90      0.54 o
   0   2   4      973.08      976.58     37.32 o
   1   2   4     4034.53     4414.96     76.60 o
   2   2   4     1158.58     1271.10     21.80 o
   3   2   4        0.83        2.63      1.80 o
   4   2   4       31.14       37.41      3.49 o
   5   2   4        0.65        0.98      1.82 o
   6   2   4       21.93       24.24      9.10 o
  -9   3   4        2.44        0.13      3.66 o
  -8   3   4       12.80        5.87      8.37 o
  -7   3   4       26.79       25.21      5.47 o
  -6   3   4       93.47      102.13      9.76 o
  -5   3   4       78.91       78.94      5.39 o
  -4   3   4      104.47      106.65      4.96 o
  -3   3   4     2708.13     2893.06     67.06 o
  -2   3   4     1070.12     1072.92     18.10 o
  -1   3   4      149.58      152.29      9.15 o
   0   3   4        3.49        4.35      2.29 o
   1   3   4       73.91       62.54      2.47 o
   2   3   4      104.99      109.08      3.41 o
   3   3   4       25.76       33.28      2.85 o
   4   3   4       16.43       14.80      5.77 o
   5   3   4        2.05        1.81      2.08 o
   6   3   4        5.92        7.19      4.22 o
  -9   4   4        0.90        0.35      4.01 o
  -8   4   4        5.94        3.04      6.22 o
  -7   4   4      552.91      592.74     21.79 o
  -6   4   4        0.33        0.99      2.66 o
  -5   4   4        8.94        6.58      2.61 o
  -4   4   4       21.90       26.68      4.33 o
  -3   4   4        0.28        0.18      0.75 o
  -2   4   4      113.37      110.82      4.16 o
  -1   4   4       86.55      100.34      8.56 o
   0   4   4      141.19      158.82     10.43 o
   1   4   4        8.70       14.47      1.84 o
   2   4   4      312.45      324.73      8.56 o
   3   4   4        0.96        1.49      1.72 o
   4   4   4        6.45        7.68      3.34 o
   5   4   4        5.30        6.27      5.78 o
  -9   5   4        6.00       -0.08      3.40 o
  -8   5   4        0.89        1.22      3.54 o
  -7   5   4      144.93      165.89     11.74 o
  -6   5   4      156.25      166.78      8.50 o
  -5   5   4       48.68       55.96      5.29 o
  -4   5   4      125.59      140.26      6.01 o
  -3   5   4       69.10       70.79      2.74 o
  -2   5   4      131.17      156.81      5.71 o
  -1   5   4       73.67       79.42      8.83 o
   0   5   4       23.73       28.03     10.14 o
   1   5   4        0.05        0.30      0.55 o
   2   5   4        7.94        6.58      2.90 o
   3   5   4       31.17       43.65      4.22 o
   4   5   4       30.26       39.16      4.29 o
  -9   6   4        0.11        0.08      3.29 o
  -8   6   4        7.03       14.44      5.66 o
  -7   6   4       41.73       45.54      5.88 o
  -6   6   4       51.65       63.82      7.98 o
  -5   6   4      150.80      167.02      6.78 o
  -4   6   4       48.71       54.29      3.64 o
  -3   6   4       54.71       55.48      2.76 o
  -2   6   4        5.90        3.02      6.79 o
  -1   6   4        0.12       -1.23      3.75 o
   0   6   4        4.33        6.53      8.11 o
   1   6   4       47.21       56.42      3.61 o
   2   6   4      247.95      241.95     14.90 o
   3   6   4        3.26        1.12      1.41 o
  -9   7   4        2.72        9.07      6.33 o
  -8   7   4        8.31        8.91      4.34 o
  -7   7   4        9.54       14.79      4.16 o
  -6   7   4        5.01        7.22      2.86 o
  -5   7   4        0.90        0.35      1.45 o
  -4   7   4        0.58        0.19      0.82 o
  -3   7   4      137.09      161.63      3.72 o
  -2   7   4      413.12      474.77     26.16 o
  -1   7   4        9.42        8.51      6.15 o
   0   7   4       17.76       23.25      7.60 o
   1   7   4        0.28        0.86      1.28 o
   2   7   4        2.21        1.97      1.44 o
  -8   8   4        1.01        1.57      3.46 o
  -7   8   4        0.13        1.51      2.33 o
  -6   8   4       21.39       14.12     10.18 o
  -5   8   4       56.95       67.06      4.65 o
  -4   8   4       22.66       25.82      2.58 o
  -3   8   4      692.70      768.56     20.79 o
  -2   8   4      244.94      288.85     21.48 o
  -1   8   4        1.17        0.05      4.84 o
   0   8   4        1.89       -0.40      3.80 o
   1   8   4        1.99        4.04      5.83 o
  -7   9   4       22.52       -0.19      1.78 o
  -6   9   4        4.36       -0.98      2.74 o
  -5   9   4        3.19       -0.87      1.43 o
  -4   9   4       19.79       17.96      4.57 o
  -3   9   4       29.41        0.13      3.99 o
  -2   9   4       16.17        0.35      4.47 o
  -1   9   4        1.85        0.16      3.88 o
  -5  10   4        7.27       -2.25      6.55 o
  -4  10   4        1.12        0.32      4.71 o
  -3  10   4        0.11        0.03      3.48 o
   2 -10   5        0.74        6.81      5.51 o
   3 -10   5        8.50       14.25      5.59 o
   4 -10   5        0.40       -3.62      4.19 o
   0  -9   5        3.67       -0.24      3.53 o
   1  -9   5       18.74       17.87      7.92 o
   2  -9   5       92.89      114.86      9.49 o
   3  -9   5       38.15       57.08      8.47 o
   4  -9   5        3.03        2.84      4.71 o
   5  -9   5        4.79        7.75      6.20 o
   6  -9   5        4.04        0.98      4.20 o
  -2  -8   5       38.66       36.88     11.11 o
  -1  -8   5       71.10       82.55     11.10 o
   0  -8   5        4.13        4.60      5.38 o
   1  -8   5        0.66        1.33      3.23 o
   2  -8   5       28.04       38.87      7.53 o
   3  -8   5       14.21       17.88      7.92 o
   4  -8   5        3.20        0.78      3.83 o
   5  -8   5        2.74        2.57      4.95 o
   6  -8   5        0.00        6.94      7.09 o
   7  -8   5        1.31        2.92      4.74 o
  -3  -7   5       25.42       19.17      6.20 o
  -2  -7   5      126.48      144.09      7.13 o
  -1  -7   5        0.42        0.21      4.79 o
   0  -7   5        3.73        4.55      4.84 o
   1  -7   5        1.95        1.26      2.96 o
   2  -7   5       13.38       18.30      4.49 o
   3  -7   5       21.90       21.62      7.65 o
   4  -7   5       20.13       17.72      6.03 o
   5  -7   5       12.28       16.24      5.92 o
   6  -7   5        0.48        0.46      3.94 o
   7  -7   5        2.71        2.92      4.93 o
  -4  -6   5        0.65        0.44      2.98 o
  -3  -6   5        4.15        3.30      2.84 o
  -2  -6   5       34.14       38.22      4.21 o
  -1  -6   5        2.63        0.03      2.81 o
   0  -6   5       47.01       37.35      6.04 o
   1  -6   5        0.86        2.83      4.72 o
   2  -6   5       41.00       44.56      6.14 o
   3  -6   5        1.01        4.11      3.70 o
   4  -6   5       11.01       10.94      5.80 o
   5  -6   5        1.29        2.20      4.09 o
   6  -6   5        5.74        9.60      5.43 o
   7  -6   5        4.40       -0.02      2.54 o
   8  -6   5        2.41        0.23      3.41 o
  -5  -5   5        2.26       -1.51      3.54 o
  -4  -5   5       76.04       75.10      4.42 o
  -3  -5   5       28.67       31.97      3.73 o
  -2  -5   5        6.24        3.37      1.71 o
  -1  -5   5       19.69       23.03      7.78 o
   0  -5   5        6.05        3.63      2.93 o
   1  -5   5        4.03        2.53      4.08 o
   2  -5   5      110.34       98.92     58.54 o
   3  -5   5       84.44       94.22      7.61 o
   4  -5   5       78.49       94.51     16.09 o
   5  -5   5       46.35       64.43      7.79 o
   6  -5   5        1.35        2.32      3.75 o
   7  -5   5       49.40       42.33     29.64 o
   8  -5   5        0.48        0.76      4.89 o
  -6  -4   5        5.77        1.96      4.18 o
  -5  -4   5        5.22        3.95      4.12 o
  -4  -4   5       17.00       17.01      5.00 o
  -3  -4   5        6.10        6.69      1.81 o
  -2  -4   5        6.25       11.18      5.67 o
  -1  -4   5       36.48       41.62      8.59 o
   0  -4   5       65.72       67.26     16.93 o
   1  -4   5      286.49      239.57     18.98 o
   2  -4   5     4175.98     3349.15    642.58 o
   3  -4   5      470.77      491.50     16.92 o
   4  -4   5       24.34       32.76      5.83 o
   5  -4   5        0.01        0.06      2.00 o
   6  -4   5       10.25       10.05      7.28 o
   7  -4   5        0.17       -1.00      3.47 o
   8  -4   5        8.28        0.73      4.57 o
  -7  -3   5        0.02       13.32     14.71 o
  -6  -3   5        0.00        1.95      5.56 o
  -5  -3   5       23.71       27.02      8.51 o
  -4  -3   5        2.36        2.53      3.16 o
  -3  -3   5      116.81      138.59      3.64 o
  -2  -3   5      485.29      541.03     23.27 o
  -1  -3   5        3.84        5.27      3.75 o
   0  -3   5      280.06      353.84     34.51 o
   1  -3   5      764.27      763.40     21.81 o
   2  -3   5      185.13      201.53     10.35 o
   3  -3   5        7.52        4.89      3.02 o
   4  -3   5       36.21       33.27      5.17 o
   5  -3   5       49.29       63.51      9.38 o
   6  -3   5        0.06       -0.62      3.31 o
   7  -3   5        0.05       -1.38      3.53 o
   8  -3   5        1.03        0.35      2.52 o
  -7  -2   5        0.01        8.67     13.19 o
  -6  -2   5      120.60      126.50     15.38 o
  -5  -2   5        1.93        7.22      5.94 o
  -4  -2   5      257.75      241.90     15.70 o
  -3  -2   5     1313.71     1335.44     45.92 o
  -2  -2   5     1080.53     1049.61     38.47 o
  -1  -2   5        2.66        0.44      1.56 o
   0  -2   5       76.38       75.26      5.51 o
   1  -2   5       19.77       19.71      3.57 o
   2  -2   5        6.72       23.48     10.21 o
   3  -2   5        7.36        7.61      2.99 o
   4  -2   5        0.00       -0.75      2.25 o
   5  -2   5      130.25      132.95      8.85 o
   6  -2   5        8.02        7.91      3.71 o
   7  -2   5       46.85       53.37     16.68 o
   8  -2   5       13.74        3.98      5.16 o
  -8  -1   5        0.86        6.71      8.29 o
  -7  -1   5       15.79       21.77      9.55 o
  -6  -1   5      156.17      154.54     15.46 o
  -5  -1   5        4.80        7.52      5.67 o
  -4  -1   5      217.24      212.37     13.88 o
  -3  -1   5       89.78       78.46      7.73 o
  -2  -1   5      467.75      457.10     32.89 o
  -1  -1   5       81.44       86.32      3.91 o
   0  -1   5       99.20       89.52      7.66 o
   1  -1   5      379.21      363.67     10.26 o
   2  -1   5      163.39      160.81      6.84 o
   3  -1   5       61.69       60.32      4.87 o
   4  -1   5      119.12      125.22      6.10 o
   5  -1   5       25.19       32.27      4.61 o
   6  -1   5       14.46       15.01      3.94 o
   7  -1   5        4.03        0.64      2.35 o
  -8   0   5        5.46        6.82      8.16 o
  -7   0   5        0.88        1.15      4.98 o
  -6   0   5        6.24       10.17      6.42 o
  -5   0   5        8.82        9.12      5.51 o
  -4   0   5      709.69      747.57     30.12 o
  -3   0   5      187.47      194.65      6.50 o
  -2   0   5      302.99      318.10      6.24 o
  -1   0   5      371.70      347.21      6.31 o
   0   0   5       26.70       26.09      2.68 o
   1   0   5      123.97      139.84      4.54 o
   2   0   5       69.66       69.58      4.46 o
   3   0   5        1.51        0.46      1.31 o
   4   0   5       45.97       53.79      5.79 o
   5   0   5      142.90      168.89      8.33 o
   6   0   5        8.07        2.67      2.96 o
   7   0   5        1.05       -0.42      2.61 o
  -8   1   5        0.85        0.44      0.90 o
  -7   1   5        2.45        2.11      1.77 o
  -6   1   5        2.96        3.54      3.44 o
  -5   1   5        3.85        3.28      0.86 o
  -4   1   5        0.02       -0.46      1.05 o
  -3   1   5      517.66      615.09     15.87 o
  -2   1   5      138.58      134.23      3.21 o
  -1   1   5      963.17      851.00     43.82 o
   0   1   5      402.51      393.13      8.09 o
   1   1   5      214.67      219.30      5.72 o
   2   1   5      780.05      873.01     17.43 o
   3   1   5       21.90       23.50      4.55 o
   4   1   5        0.03        0.22      1.53 o
   5   1   5       38.46       44.05      6.89 o
   6   1   5        0.03        0.21      1.72 o
   7   1   5       10.03       15.09      4.89 o
  -9   2   5        0.08       -0.93      3.88 o
  -8   2   5       20.44       14.80     15.19 o
  -7   2   5        0.23        0.76      5.80 o
  -6   2   5       36.71       35.30      5.30 o
  -5   2   5       75.63       79.81      6.92 o
  -4   2   5      159.32      158.01      5.21 o
  -3   2   5      755.96      755.66     18.37 o
  -2   2   5     3125.22     3385.54     80.91 o
  -1   2   5      195.56      283.09     46.45 o
   0   2   5      102.75      102.31      4.69 o
   1   2   5       24.20       24.59      1.55 o
   2   2   5      282.12      270.03      6.15 o
   3   2   5      129.68      143.81      5.92 o
   4   2   5       60.63       61.99      4.73 o
   5   2   5       42.55       49.94      5.96 o
   6   2   5        4.86        3.81      3.83 o
  -9   3   5        4.39        0.36      3.57 o
  -8   3   5        2.78        0.34      2.72 o
  -7   3   5      116.73      132.42      9.40 o
  -6   3   5      984.97     1050.51     33.64 o
  -5   3   5      116.12       87.36     26.23 o
  -4   3   5        5.93        3.83      1.44 o
  -3   3   5      142.30      128.07     10.27 o
  -2   3   5      366.11      369.29     11.26 o
  -1   3   5        7.47        6.56      2.73 o
   0   3   5        1.39        0.84      0.45 o
   1   3   5       54.20       62.12      2.30 o
   2   3   5       21.23       30.07      2.20 o
   3   3   5        4.85        3.91      2.10 o
   4   3   5       10.51        6.51      3.57 o
   5   3   5        5.96        4.08      2.94 o
  -9   4   5        4.61        3.33      4.39 o
  -8   4   5       15.68       13.66      5.24 o
  -7   4   5      908.84     1014.54     35.71 o
  -6   4   5     1090.27     1156.22     33.67 o
  -5   4   5       11.09       12.40      2.91 o
  -4   4   5        3.82        5.42      1.62 o
  -3   4   5        0.11        2.46      1.08 o
  -2   4   5       36.46       41.58      1.71 o
  -1   4   5       21.55       35.50      6.18 o
   0   4   5      107.15      111.69      6.76 o
   1   4   5      227.29      237.57      6.47 o
   2   4   5       66.35       98.31      5.74 o
   3   4   5       49.55       47.47      3.17 o
   4   4   5        0.80        0.91      1.55 o
   5   4   5        0.26        0.42      1.62 o
  -9   5   5       10.22        6.02      6.65 o
  -8   5   5        2.12        4.35      3.95 o
  -7   5   5        4.04        7.65      4.92 o
  -6   5   5      108.35      125.55      7.44 o
  -5   5   5       12.31       10.89      3.25 o
  -4   5   5       11.64       12.13      2.61 o
  -3   5   5        4.85        7.26      1.16 o
  -2   5   5      129.90      125.25     15.89 o
  -1   5   5      155.32      188.54     13.08 o
   0   5   5       28.35       45.85     12.33 o
   1   5   5        0.05        0.04      0.43 o
   2   5   5      119.36      112.01      6.20 o
   3   5   5        1.30        2.46      1.90 o
   4   5   5        0.29       -2.23      4.36 o
  -9   6   5        0.33        1.55      3.71 o
  -8   6   5        0.16        0.13      2.39 o
  -7   6   5        8.32        6.15      4.15 o
  -6   6   5       44.38       56.73      5.05 o
  -5   6   5       30.19       26.93      3.84 o
  -4   6   5       36.91       45.65      3.52 o
  -3   6   5        5.72        9.05      1.65 o
  -2   6   5      156.58      163.77     13.99 o
  -1   6   5       19.40       21.03      7.12 o
   0   6   5       61.85       68.88      9.84 o
   1   6   5       71.56       74.40      3.74 o
   2   6   5       10.26        8.32      2.07 o
   3   6   5        1.35        1.57      1.38 o
  -8   7   5        1.40        5.05      3.87 o
  -7   7   5       26.65       20.53      5.37 o
  -6   7   5        3.67        2.63      2.47 o
  -5   7   5       64.69       62.57      4.02 o
  -4   7   5        3.33        2.07      0.99 o
  -3   7   5        6.46       11.07      6.55 o
  -2   7   5       16.38        6.69      6.37 o
  -1   7   5        0.13        1.52      4.49 o
   0   7   5       23.40       33.09     13.91 o
   1   7   5       13.72        0.00      2.51 o
   2   7   5        1.25       -1.12      4.41 o
  -8   8   5        0.24        1.07      2.89 o
  -7   8   5        0.11        0.74      2.15 o
  -6   8   5        0.27       -0.78      1.58 o
  -5   8   5        0.18        2.22      2.07 o
  -4   8   5        6.41        6.80      1.31 o
  -3   8   5        1.57        0.94      4.65 o
  -2   8   5        5.96        0.00      2.76 o
  -1   8   5        5.79        0.16      3.61 o
   0   8   5        0.00       -0.05      3.26 o
   1   8   5        4.03        8.61      7.14 o
  -7   9   5       36.17       35.37     23.21 o
  -6   9   5        5.66        0.25      1.06 o
  -5   9   5        0.33        1.95      1.62 o
  -4   9   5       11.40        0.27      6.63 o
  -3   9   5        4.15        0.11      5.94 o
  -2   9   5        9.31       -0.29      6.85 o
  -1   9   5        6.50       -0.19      4.09 o
   0  -9   6        0.99        0.56      7.17 o
   1  -9   6        3.41        4.26      4.92 o
   2  -9   6        1.05        2.37      4.60 o
   3  -9   6       17.97       36.66      9.43 o
   4  -9   6        3.60        5.54      5.76 o
   5  -9   6        8.75       -0.56      4.16 o
   6  -9   6        0.03        4.76      5.71 o
  -2  -8   6      112.51      125.66     32.02 o
  -1  -8   6       85.90       81.05     17.95 o
   0  -8   6        0.29        5.86      6.07 o
   1  -8   6        3.23        2.30      3.34 o
   2  -8   6        0.85        1.95      3.96 o
   3  -8   6        6.86        6.34      4.41 o
   4  -8   6        6.86        0.00      2.94 o
   5  -8   6        0.71        0.91      5.27 o
   6  -8   6        0.15        1.99      4.60 o
   7  -8   6        0.01        4.28      5.52 o
  -3  -7   6       23.07        7.48      4.98 o
  -2  -7   6       82.52       91.00      6.54 o
  -1  -7   6        2.72        8.91      7.22 o
   0  -7   6        9.11        8.51      5.99 o
   1  -7   6       25.88       30.15      6.52 o
   2  -7   6        0.66        2.99      5.30 o
   3  -7   6       13.04       14.29      5.75 o
   4  -7   6        9.34       15.73      6.21 o
   5  -7   6        0.84        2.46      4.23 o
   6  -7   6       10.42       10.36     10.55 o
   7  -7   6       19.67       13.14     12.95 o
  -4  -6   6        2.97        0.99      3.66 o
  -3  -6   6        1.24        3.10      1.74 o
  -2  -6   6        5.93        7.45      2.50 o
  -1  -6   6       13.73        0.32      4.01 o
   0  -6   6        1.76        3.27      3.17 o
   1  -6   6        0.60        2.60      3.49 o
   2  -6   6        1.96        5.09      4.99 o
   3  -6   6       98.55      117.51     13.86 o
   4  -6   6       67.02       85.61     10.53 o
   5  -6   6        0.04        3.32      4.24 o
   6  -6   6        0.96       -1.66      3.94 o
   7  -6   6       13.50        2.35      4.84 o
  -5  -5   6        0.69       -0.83      3.73 o
  -4  -5   6        2.16        4.27      4.04 o
  -3  -5   6       55.13       57.94      4.78 o
  -2  -5   6        0.00        0.11      2.62 o
  -1  -5   6        5.87        8.43      6.71 o
   0  -5   6       51.77       40.71      6.58 o
   1  -5   6        0.38       -1.53      4.15 o
   2  -5   6      153.51      151.29      9.64 o
   3  -5   6      166.95      170.07     10.30 o
   4  -5   6       36.80       49.45      7.41 o
   5  -5   6       45.52       47.48      8.77 o
   6  -5   6       11.40       16.16      7.38 o
   7  -5   6        2.63       -4.31      4.95 o
   8  -5   6        1.75        0.78      4.12 o
  -6  -4   6        7.54        4.42      6.40 o
  -5  -4   6        3.76        0.80      3.21 o
  -4  -4   6        0.00        0.38      2.55 o
  -3  -4   6        1.55        3.48      0.97 o
  -2  -4   6       20.86       20.14     11.74 o
  -1  -4   6       21.78       39.46      8.88 o
   0  -4   6      121.52       98.65     20.38 o
   1  -4   6        0.68        1.98      2.88 o
   2  -4   6       76.66      106.94     21.83 o
   3  -4   6       38.95       42.09      7.12 o
   4  -4   6        4.64        4.38      3.70 o
   5  -4   6       41.09       40.76      8.46 o
   6  -4   6       13.08       15.62      5.66 o
   7  -4   6        0.02       -0.75      3.53 o
   8  -4   6        6.14        0.58      3.76 o
  -6  -3   6        9.33        7.89      8.03 o
  -5  -3   6        7.22        9.39      4.92 o
  -4  -3   6       67.32       66.51      8.81 o
  -3  -3   6      105.69       87.15      4.96 o
  -2  -3   6      398.17      438.28     22.84 o
  -1  -3   6      134.58      129.61     21.04 o
   0  -3   6      108.32      114.18     30.50 o
   1  -3   6      500.07      455.70     62.29 o
   2  -3   6       37.99       43.15      9.27 o
   3  -3   6       26.52       32.73      4.97 o
   4  -3   6      256.59      268.10     12.75 o
   5  -3   6       39.89       35.37     14.83 o
   6  -3   6        4.39        4.78      4.24 o
   7  -3   6       22.94        1.67      3.63 o
  -7  -2   6       10.26       13.59      9.20 o
  -6  -2   6       19.65       26.24      9.74 o
  -5  -2   6       49.98       55.29     10.17 o
  -4  -2   6        0.12       -1.60      2.79 o
  -3  -2   6      161.43      168.83      8.61 o
  -2  -2   6        0.19        1.03      0.82 o
  -1  -2   6      175.84      171.47     15.29 o
   0  -2   6       13.91       20.09      4.35 o
   1  -2   6        2.97        1.50      2.57 o
   2  -2   6       11.94       11.20      3.30 o
   3  -2   6       41.04       51.89      6.56 o
   4  -2   6       31.88       32.98      5.22 o
   5  -2   6       13.40        8.77      4.74 o
   6  -2   6      221.25      271.30     12.64 o
   7  -2   6      223.17      265.37     12.90 o
  -8  -1   6        1.82        1.71      6.61 o
  -7  -1   6       32.61       35.02     11.07 o
  -6  -1   6       73.23       87.74     13.05 o
  -5  -1   6        1.34        4.09      5.19 o
  -4  -1   6       20.77       26.14      6.66 o
  -3  -1   6      203.37      220.67      9.17 o
  -2  -1   6        0.06        0.99      0.95 o
  -1  -1   6        0.10        2.77      1.40 o
   0  -1   6       13.69       13.66      2.15 o
   1  -1   6       10.99       14.00      2.37 o
   2  -1   6      247.75      262.34      8.45 o
   3  -1   6       87.47      110.13      5.48 o
   4  -1   6      164.03      165.03      8.03 o
   5  -1   6        8.08        5.32      2.97 o
   6  -1   6      229.13      252.67     12.08 o
   7  -1   6       23.24       12.93      7.47 o
  -8   0   6        1.63       -0.05      3.83 o
  -7   0   6       26.76       36.33     10.91 o
  -6   0   6      103.18      112.49     20.30 o
  -5   0   6        0.04       -2.86      4.28 o
  -4   0   6      222.72      214.14     13.80 o
  -3   0   6      412.26      372.69     16.40 o
  -2   0   6      346.80      346.24      8.71 o
  -1   0   6      402.14      354.77     21.22 o
   0   0   6        5.39        3.88      1.64 o
   1   0   6        0.37       -1.77      1.34 o
   2   0   6     2083.75     2325.88     49.65 o
   3   0   6      243.36      261.68      8.20 o
   4   0   6        8.56        6.62      3.31 o
   5   0   6        4.83        3.62      3.41 o
   6   0   6        0.37       -1.51      2.73 o
   7   0   6        1.20        1.34      2.68 o
  -8   1   6        2.66       -2.84      6.58 o
  -7   1   6       70.27       74.50     12.44 o
  -6   1   6        8.01        6.14      1.23 o
  -5   1   6       44.69       45.67      2.88 o
  -4   1   6      199.56      193.93      6.99 o
  -3   1   6      364.83      398.82     10.75 o
  -2   1   6      718.08      744.62     14.37 o
  -1   1   6     1311.15     1258.85     23.50 o
   0   1   6      351.89      325.02     14.08 o
   1   1   6      118.07      113.16      3.52 o
   2   1   6       64.13       67.63      3.42 o
   3   1   6        5.70        4.86      2.54 o
   4   1   6       22.31       20.11      7.13 o
   5   1   6       11.78        7.42      3.95 o
   6   1   6       17.37       11.21      6.09 o
  -9   2   6        2.24        5.99     13.75 o
  -8   2   6        1.80        0.53      0.87 o
  -7   2   6        0.86        0.32      0.99 o
  -6   2   6       29.04       25.26      2.38 o
  -5   2   6        0.34        1.15      1.24 o
  -4   2   6      138.78      151.63      5.47 o
  -3   2   6       17.31       20.01      2.42 o
  -2   2   6      125.87      135.64      3.41 o
  -1   2   6      294.74      294.89      6.70 o
   0   2   6        7.95       12.15      1.25 o
   1   2   6       85.63       87.22      3.17 o
   2   2   6      290.11      324.78      7.11 o
   3   2   6        0.04       -0.99      1.54 o
   4   2   6        0.18        1.33      1.66 o
   5   2   6        0.39       -0.24      1.45 o
   6   2   6        0.73        3.46      3.05 o
  -9   3   6       31.87       51.75      8.93 o
  -8   3   6        3.06        3.01      4.29 o
  -7   3   6       48.16       54.59      8.40 o
  -6   3   6       12.18       13.93      2.46 o
  -5   3   6        6.23       10.52      2.25 o
  -4   3   6        0.51        1.23      1.49 o
  -3   3   6       45.02       44.88      2.95 o
  -2   3   6      104.67       98.45      2.77 o
  -1   3   6        9.11       12.68      1.19 o
   0   3   6      129.62      134.60      2.75 o
   1   3   6        1.15        0.06      0.70 o
   2   3   6       40.10       41.41      2.66 o
   3   3   6        1.06        0.61      1.22 o
   4   3   6        0.61        0.48      2.09 o
   5   3   6        5.12        2.08      2.45 o
  -9   4   6        0.68        7.43      6.79 o
  -8   4   6        0.38       -1.71      3.40 o
  -7   4   6       58.71       64.47      6.79 o
  -6   4   6       58.21       62.61      5.46 o
  -5   4   6       86.12       88.46      5.36 o
  -4   4   6       19.35       18.63      2.31 o
  -3   4   6      103.35      105.68      4.09 o
  -2   4   6       19.10       19.68      1.36 o
  -1   4   6       17.25       20.18      3.95 o
   0   4   6        2.40        2.19      2.60 o
   1   4   6        1.09        0.57      1.63 o
   2   4   6      114.69      104.94      3.49 o
   3   4   6      184.87      187.81      6.29 o
   4   4   6        0.23        0.19      1.45 o
  -9   5   6        0.38        4.17      4.55 o
  -8   5   6       18.73       22.42      6.60 o
  -7   5   6        6.60        8.93      4.79 o
  -6   5   6        3.73        4.66      2.41 o
  -5   5   6        1.72        2.61      1.80 o
  -4   5   6        8.89        5.82      1.47 o
  -3   5   6       67.39       66.58      4.28 o
  -2   5   6       68.41       72.65      9.18 o
  -1   5   6      296.74      315.31     18.08 o
   0   5   6       41.95       59.25      9.18 o
   1   5   6        0.39        0.14      0.30 o
   2   5   6       80.54       62.87      3.46 o
   3   5   6        5.39        4.62      3.36 o
   4   5   6        0.28       -0.90      2.22 o
  -9   6   6        4.30        8.40     11.22 o
  -8   6   6        2.71        1.42      3.08 o
  -7   6   6        2.38        4.97      3.22 o
  -6   6   6       13.57       15.20      3.23 o
  -5   6   6        3.29        2.97      1.99 o
  -4   6   6       33.85       48.37      3.26 o
  -3   6   6       12.56        8.05      8.64 o
  -2   6   6     1706.90     1919.64     90.39 o
  -1   6   6      318.67      368.25     21.91 o
   0   6   6        0.46       -1.02      4.12 o
   1   6   6        6.81        7.84      9.52 o
   2   6   6        0.02        0.36      0.64 o
   3   6   6        1.43        9.74      6.53 o
  -8   7   6        8.08       10.92      5.10 o
  -7   7   6       20.32       17.26      4.03 o
  -6   7   6       24.62       24.08      3.07 o
  -5   7   6        0.18        1.72      1.77 o
  -4   7   6        1.70        1.02      1.62 o
  -3   7   6      109.28      121.26     13.29 o
  -2   7   6      122.02      121.45     14.15 o
  -1   7   6        8.12       11.48      7.04 o
   0   7   6        0.78        0.80      4.47 o
   1   7   6        1.18        0.00      4.09 o
   2   7   6        0.04       -2.30      5.30 o
  -8   8   6        0.59        0.40      2.17 o
  -7   8   6        5.43        0.52      1.73 o
  -6   8   6       49.74       55.01     16.23 o
  -5   8   6       11.93        9.74      3.03 o
  -4   8   6       13.41       -0.21      3.83 o
  -3   8   6       47.86       69.74     12.22 o
  -2   8   6        2.48       -0.11      3.58 o
  -1   8   6        0.10       -0.03      3.18 o
   0   8   6        4.55        0.05      3.32 o
  -6   9   6        0.00       -0.44      1.32 o
  -5   9   6        3.09       -3.00     10.00 o
  -4   9   6       17.12        0.88      5.46 o
  -3   9   6        1.95       -0.03      3.42 o
  -2   9   6        0.17       -0.21      4.25 o
   1  -9   7        1.16        1.88      3.97 o
   2  -9   7        1.98       -3.56      5.99 o
   3  -9   7        9.92       13.96      8.10 o
   4  -9   7        1.03       -0.05      3.67 o
   5  -9   7        3.23        1.06      5.26 o
  -1  -8   7        1.31       -4.55      6.15 o
   0  -8   7        0.24       -0.16      3.61 o
   1  -8   7        1.07       -1.64      3.39 o
   2  -8   7        2.24       -1.93      4.35 o
   3  -8   7        2.37        2.21      4.02 o
   4  -8   7        0.10        2.31      5.74 o
   5  -8   7        2.20       -1.09      4.62 o
   6  -8   7        2.81        3.10      5.40 o
  -3  -7   7        7.72       -0.10      2.93 o
  -2  -7   7        8.98        5.90      3.80 o
  -1  -7   7       16.56        4.09      6.58 o
   0  -7   7       53.43       59.52      8.85 o
   1  -7   7        1.47        1.33      2.96 o
   2  -7   7        0.17        1.95      4.87 o
   3  -7   7       10.64       17.35      6.70 o
   4  -7   7        0.25        2.51      4.55 o
   5  -7   7        3.87        5.18      6.50 o
   6  -7   7       11.40       10.09     10.34 o
   7  -7   7       17.10       10.30     11.10 o
  -4  -6   7        0.18       -0.10      3.25 o
  -3  -6   7       22.40       25.56      6.65 o
  -2  -6   7        3.55        7.57      8.16 o
  -1  -6   7        3.19        3.42      7.89 o
   0  -6   7        6.53        3.03      4.06 o
   1  -6   7        9.82        8.77      4.97 o
   2  -6   7      274.50      264.67     14.48 o
   3  -6   7      807.59      900.69     56.20 o
   4  -6   7      169.06      184.17     12.62 o
   5  -6   7       50.75       67.23      9.53 o
   6  -6   7        0.02        0.12      3.45 o
   7  -6   7        0.30        0.12      3.30 o
  -5  -5   7        0.16        0.70      3.45 o
  -4  -5   7       26.39        8.74     10.26 o
  -3  -5   7       12.83        9.55      2.35 o
  -2  -5   7        0.20       -2.46      6.13 o
  -1  -5   7       61.96       -1.10      4.82 o
   0  -5   7       50.05       67.18      6.56 o
   1  -5   7       18.43       16.93      4.73 o
   2  -5   7      225.98      203.61     14.15 o
   3  -5   7      495.60      431.04     84.29 o
   4  -5   7       31.66       42.96      7.23 o
   5  -5   7        1.65        1.18      4.18 o
   6  -5   7        0.06       -1.41      3.88 o
   7  -5   7        0.69        3.02      5.02 o
  -6  -4   7        0.83       -6.72      7.17 o
  -5  -4   7        0.26        2.24      4.05 o
  -4  -4   7        3.48        4.09      4.12 o
  -3  -4   7        7.09        7.93      3.70 o
  -2  -4   7      596.18      608.68     29.29 o
  -1  -4   7       99.78      104.59      8.35 o
   0  -4   7        4.05        6.11      3.34 o
   1  -4   7        4.75        6.52      3.25 o
   2  -4   7        1.47        2.44      3.89 o
   3  -4   7      149.63      170.42     12.18 o
   4  -4   7        4.09        1.31      5.17 o
   5  -4   7       90.71       90.98      9.50 o
   6  -4   7        5.05       11.13      6.87 o
   7  -4   7        1.86        2.03      5.06 o
  -6  -3   7       14.08        7.82      7.40 o
  -5  -3   7      197.90      215.10     24.16 o
  -4  -3   7      207.32      231.84     12.52 o
  -3  -3   7       62.43       59.93      6.77 o
  -2  -3   7        8.08        5.70      7.65 o
  -1  -3   7        3.15        5.34      3.73 o
   0  -3   7       57.78       62.83      6.89 o
   1  -3   7      155.92      151.35     16.40 o
   2  -3   7       59.87       66.00     12.28 o
   3  -3   7        0.23        1.43      2.96 o
   4  -3   7      105.72      111.11     10.51 o
   5  -3   7        7.62        7.94      5.57 o
   6  -3   7        4.33        9.47      5.16 o
   7  -3   7        0.10        1.19      3.66 o
  -7  -2   7        0.79      -26.28     17.52 o
  -6  -2   7        0.85        3.40      6.23 o
  -5  -2   7        0.33       -0.82      3.00 o
  -4  -2   7      159.78      174.74     11.75 o
  -3  -2   7        2.55        2.32      0.64 o
  -2  -2   7      286.12      300.45     15.70 o
  -1  -2   7       68.50       74.70      6.20 o
   0  -2   7       40.39       47.08      4.80 o
   1  -2   7      294.95      287.06     15.96 o
   2  -2   7        5.97        0.75      2.09 o
   3  -2   7        0.30        0.19      1.90 o
   4  -2   7       10.82        9.81      5.20 o
   5  -2   7       32.80       30.05      4.80 o
   6  -2   7        5.46        3.99      3.42 o
   7  -2   7       24.47       17.58     13.38 o
  -7  -1   7       11.96       10.59      8.56 o
  -6  -1   7       13.37        4.01     10.11 o
  -5  -1   7       43.67       59.55     10.22 o
  -4  -1   7      304.01      314.54     14.80 o
  -3  -1   7      265.73      256.50     10.94 o
  -2  -1   7       27.25       23.00      3.65 o
  -1  -1   7        3.02        3.13      1.84 o
   0  -1   7        8.17       12.05      2.51 o
   1  -1   7      426.05      407.58     16.55 o
   2  -1   7      108.78      118.22      6.11 o
   3  -1   7      251.80      292.75     10.93 o
   4  -1   7      102.73      108.04      6.36 o
   5  -1   7        7.70        5.81      4.02 o
   6  -1   7        7.08        4.32      3.24 o
   7  -1   7        0.10        4.01      4.78 o
  -8   0   7        1.10       10.17      9.04 o
  -7   0   7        0.00        2.97      5.86 o
  -6   0   7        9.19        9.15      6.74 o
  -5   0   7       25.50       36.33     12.79 o
  -4   0   7      123.97      132.60     10.94 o
  -3   0   7       36.62       36.67      2.47 o
  -2   0   7      814.80      899.86     52.11 o
  -1   0   7     1169.65     1172.29     31.35 o
   0   0   7        0.02        0.47      1.03 o
   1   0   7      311.69      344.93     10.92 o
   2   0   7      200.44      217.98      7.07 o
   3   0   7       15.22       14.17      6.28 o
   4   0   7       47.24       56.38      5.47 o
   5   0   7        2.61        0.79      2.34 o
   6   0   7        2.13        2.83      2.80 o
  -8   1   7        1.85       12.71      8.91 o
  -7   1   7        4.06        1.52      5.19 o
  -6   1   7       62.99       66.66      9.03 o
  -5   1   7      111.64      111.55     14.14 o
  -4   1   7       19.41       21.18      2.85 o
  -3   1   7       29.91       34.85      3.30 o
  -2   1   7      241.46      267.92     14.33 o
  -1   1   7      661.00      718.02     37.37 o
   0   1   7       11.25       11.28      1.55 o
   1   1   7        5.93        3.78      2.77 o
   2   1   7        2.45        4.48      2.56 o
   3   1   7       96.91      105.23      6.04 o
   4   1   7       25.42       31.22      4.65 o
   5   1   7        9.83        8.11      3.70 o
   6   1   7        0.04       -0.34      2.54 o
  -8   2   7        8.90        7.27      6.17 o
  -7   2   7        0.51        1.50      1.76 o
  -6   2   7     1423.46     1478.17     39.36 o
  -5   2   7     1053.28     1075.75     26.97 o
  -4   2   7       54.68       50.59      3.46 o
  -3   2   7        3.55        4.78      1.69 o
  -2   2   7      150.18      157.22      4.05 o
  -1   2   7       29.21       27.72      2.15 o
   0   2   7        0.12        1.92      1.21 o
   1   2   7      111.13      118.25      3.46 o
   2   2   7       33.46       33.11      2.75 o
   3   2   7        4.24        7.26      3.19 o
   4   2   7        1.09        1.91      1.95 o
   5   2   7        0.00       -0.77      1.87 o
  -9   3   7        0.22       10.91      9.50 o
  -8   3   7       34.12       33.50      9.51 o
  -7   3   7        5.92        2.27      1.78 o
  -6   3   7      218.37      225.71      9.12 o
  -5   3   7       13.62       23.13      3.07 o
  -4   3   7       27.11       31.61      3.81 o
  -3   3   7        9.84       10.24      1.71 o
  -2   3   7        9.41        9.97      1.18 o
  -1   3   7       44.69       46.48      1.35 o
   0   3   7      120.75      116.15      3.14 o
   1   3   7       63.00       81.22      2.76 o
   2   3   7        2.82        1.39      1.22 o
   3   3   7       17.42       13.72      5.25 o
   4   3   7       27.49       31.06      3.83 o
   5   3   7        0.20        1.18      1.96 o
  -9   4   7        1.93        0.19      1.81 o
  -8   4   7        2.24        2.26      2.45 o
  -7   4   7        5.70        8.18      2.71 o
  -6   4   7      123.88      133.30      5.79 o
  -5   4   7        0.01        2.19      2.27 o
  -4   4   7        6.89        9.19      4.84 o
  -3   4   7       91.67       93.81      5.22 o
  -2   4   7        2.93        2.97      0.54 o
  -1   4   7       49.47       47.49      6.33 o
   0   4   7        0.08        0.24      2.84 o
   1   4   7       48.91       53.14      5.62 o
   2   4   7       13.27       14.43      1.76 o
   3   4   7        0.12        1.17      1.15 o
   4   4   7        5.42        2.38      2.93 o
  -9   5   7        0.00       -1.10      2.37 o
  -8   5   7        5.26        5.63      2.76 o
  -7   5   7        8.13       10.63      3.49 o
  -6   5   7       14.74       12.18      2.76 o
  -5   5   7        6.15       13.00      2.98 o
  -4   5   7       51.37       55.47      3.95 o
  -3   5   7        0.60        0.10      1.26 o
  -2   5   7       37.87       35.55      7.78 o
  -1   5   7      401.54      431.67     23.91 o
   0   5   7       25.75       34.07      6.03 o
   1   5   7       16.64       21.25      5.42 o
   2   5   7       15.06       15.83      1.91 o
   3   5   7       11.62        8.19      2.56 o
  -8   6   7        2.44        4.04      3.02 o
  -7   6   7        0.41        1.02      3.04 o
  -6   6   7        2.60        4.25      2.13 o
  -5   6   7       43.47       38.36      3.94 o
  -4   6   7        3.98        4.43      1.47 o
  -3   6   7        1.20        7.36      8.83 o
  -2   6   7      231.58      286.84     26.91 o
  -1   6   7       49.30       59.68     10.54 o
   0   6   7        0.04       -2.14      4.87 o
   1   6   7        7.88        0.00      2.22 o
   2   6   7        5.99        0.03      4.41 o
  -8   7   7       23.48       19.71      4.11 o
  -7   7   7        0.47        1.29      2.21 o
  -6   7   7       90.81       93.85      5.55 o
  -5   7   7       78.58       92.15      4.95 o
  -4   7   7       13.75       16.29     11.72 o
  -3   7   7        0.35        1.82      7.81 o
  -2   7   7        3.91       10.51     11.26 o
  -1   7   7       60.05       73.62     12.41 o
   0   7   7        3.78        0.00      2.43 o
   1   7   7        0.87        0.00      2.59 o
  -7   8   7       15.03        9.75      4.81 o
  -6   8   7        5.41        1.75      1.53 o
  -5   8   7       20.56       22.01     10.70 o
  -4   8   7        5.42        2.19      5.62 o
  -3   8   7       28.42       -1.10      5.30 o
  -2   8   7        5.64       -0.13      3.91 o
  -1   8   7        0.14        0.51      4.63 o
   0   8   7        2.18        0.00      2.84 o
  -6   9   7        0.58       -3.56      6.53 o
  -5   9   7       33.11        1.34      5.83 o
  -4   9   7        0.86       -0.32      4.60 o
  -3   9   7        5.83       -0.11      4.20 o
   1  -9   8        1.77        2.18      4.46 o
   2  -9   8        0.64       -0.72      4.39 o
   3  -9   8        0.63       -1.32      4.66 o
   4  -9   8        0.60        0.05      3.41 o
  -1  -8   8       13.04        5.67      7.04 o
   0  -8   8        5.05        0.67      4.84 o
   1  -8   8        5.08        1.78      4.48 o
   2  -8   8        4.10        3.35      4.88 o
   3  -8   8        3.36        2.10      4.44 o
   4  -8   8       11.94        5.66      6.48 o
   5  -8   8        9.88        2.06      7.39 o
  -2  -7   8        0.00       -0.24      5.24 o
  -1  -7   8       12.09       -0.32      7.60 o
   0  -7   8       14.97       17.29      5.77 o
   1  -7   8        6.21        5.77      5.23 o
   2  -7   8        1.35        3.72      4.32 o
   3  -7   8        3.60        1.78      4.38 o
   4  -7   8        0.73       -0.03      3.49 o
   5  -7   8        0.11        1.57      7.78 o
   6  -7   8        0.26        2.56      4.98 o
  -4  -6   8        0.00        6.37      8.85 o
  -3  -6   8        4.59        2.16      2.00 o
  -2  -6   8        0.15        0.05      4.04 o
  -1  -6   8        8.84       10.30      8.00 o
   0  -6   8        0.00       -0.82      3.33 o
   1  -6   8        9.92       12.81      4.71 o
   2  -6   8       12.49       11.31      4.74 o
   3  -6   8       39.54       37.70     10.17 o
   4  -6   8       68.51       67.97      9.80 o
   5  -6   8        7.76       -0.36      3.25 o
   6  -6   8        1.01        2.59      5.81 o
  -5  -5   8       13.07       13.49     12.68 o
  -4  -5   8        3.90        3.73      4.82 o
  -3  -5   8       21.15       20.67      4.94 o
  -2  -5   8        6.44        4.52      7.17 o
  -1  -5   8       91.66       81.70     16.88 o
   0  -5   8        7.30        8.62      4.15 o
   1  -5   8        0.00        0.88      2.78 o
   2  -5   8       29.87       26.04      6.26 o
   3  -5   8        1.25        0.54      3.37 o
   4  -5   8       19.82       23.13      6.48 o
   5  -5   8       27.25       38.03      9.70 o
   6  -5   8        2.33       -0.03      2.51 o
   7  -5   8        6.70        2.86      8.71 o
  -5  -4   8       49.69       19.76     25.93 o
  -4  -4   8       70.66       81.13     11.17 o
  -3  -4   8      100.90      106.88     15.53 o
  -2  -4   8      155.28      115.78     16.32 o
  -1  -4   8      221.84      153.75     92.81 o
   0  -4   8       55.65       59.12      6.32 o
   1  -4   8       16.18       21.54      4.62 o
   2  -4   8        0.64        2.04      3.28 o
   3  -4   8        0.68        2.31      4.01 o
   4  -4   8       24.07       18.61      6.04 o
   5  -4   8       24.10       30.00      6.95 o
   6  -4   8        1.37        1.30      4.03 o
   7  -4   8       32.96       31.75     26.74 o
  -6  -3   8        2.93        5.54      5.75 o
  -5  -3   8      113.01      117.60     10.94 o
  -4  -3   8       15.23       15.51      5.37 o
  -3  -3   8        1.86        2.51      2.61 o
  -2  -3   8        3.60        2.57      1.50 o
  -1  -3   8      103.08       91.41     54.99 o
   0  -3   8       50.44       54.33      5.66 o
   1  -3   8        2.51        4.89      4.44 o
   2  -3   8        2.78        5.29      3.69 o
   3  -3   8       91.33      111.43      8.66 o
   4  -3   8       68.47       75.78      8.14 o
   5  -3   8        4.71        5.78      4.57 o
   6  -3   8        6.71        8.82      4.40 o
   7  -3   8       55.10       78.91      9.95 o
  -7  -2   8        0.32       -4.11      5.54 o
  -6  -2   8        0.00       -2.53      4.36 o
  -5  -2   8        1.36       -1.65      5.69 o
  -4  -2   8        9.35        7.88      4.25 o
  -3  -2   8       33.62       34.89      6.61 o
  -2  -2   8        6.53        8.63      1.94 o
  -1  -2   8       41.35       38.15     14.70 o
   0  -2   8       51.61       46.25      4.15 o
   1  -2   8       16.17       22.11      4.41 o
   2  -2   8        4.47        5.37      4.19 o
   3  -2   8      212.63      242.62      9.69 o
   4  -2   8       99.82      118.02      8.11 o
   5  -2   8       58.33       71.34      7.02 o
   6  -2   8       37.20       45.41      6.09 o
  -7  -1   8        3.55       14.63      9.52 o
  -6  -1   8       23.00       19.10      8.83 o
  -5  -1   8        0.22        0.17      2.35 o
  -4  -1   8       99.75      110.10      8.09 o
  -3  -1   8      207.52      194.44      6.67 o
  -2  -1   8       18.10       12.95      3.08 o
  -1  -1   8      227.06      230.24     20.80 o
   0  -1   8      522.92      550.81     13.19 o
   1  -1   8       12.23        5.99      3.94 o
   2  -1   8        6.01        6.18      2.48 o
   3  -1   8       10.70       11.79      3.62 o
   4  -1   8        1.10        0.55      2.28 o
   5  -1   8       17.58       13.05      6.91 o
   6  -1   8        6.91        4.65      3.60 o
  -8   0   8        1.27        8.99      8.99 o
  -7   0   8        6.43        4.55      6.61 o
  -6   0   8        1.27       -0.54      6.55 o
  -5   0   8        1.53       -0.51      3.58 o
  -4   0   8        2.21        2.14      3.23 o
  -3   0   8        9.59       13.25      1.81 o
  -2   0   8        4.85        6.26      2.62 o
  -1   0   8       63.11       68.50      4.22 o
   0   0   8      162.91      163.00      6.66 o
   1   0   8        0.30       -0.70      1.52 o
   2   0   8        5.21        8.47      4.00 o
   3   0   8        7.52        9.39      3.62 o
   4   0   8        1.70        2.07      2.60 o
   5   0   8        4.55        1.92      2.47 o
   6   0   8        5.64        2.08      3.33 o
  -8   1   8        9.34        5.86      7.94 o
  -7   1   8       11.34       13.48      7.89 o
  -6   1   8        1.18        2.92      5.19 o
  -5   1   8       39.15       36.90      3.77 o
  -4   1   8       64.50       68.48      3.32 o
  -3   1   8        0.38        1.05      1.31 o
  -2   1   8       30.88       28.91      2.44 o
  -1   1   8      141.07      145.80      4.67 o
   0   1   8       80.84       82.41      3.65 o
   1   1   8      227.74      291.83     12.84 o
   2   1   8        5.74        3.77      1.81 o
   3   1   8        5.69        0.90      1.84 o
   4   1   8        1.12       -0.75      1.76 o
   5   1   8        0.91        0.83      2.13 o
  -8   2   8        9.44       13.56      8.69 o
  -7   2   8        0.04        1.18      1.44 o
  -6   2   8      316.52      314.99      9.59 o
  -5   2   8      285.51      293.79     11.03 o
  -4   2   8       15.07       23.97      5.64 o
  -3   2   8        6.93       11.29      2.12 o
  -2   2   8       60.09       63.29      4.87 o
  -1   2   8       14.47       13.97      1.98 o
   0   2   8       51.67       57.13      2.54 o
   1   2   8       23.09       18.73      1.95 o
   2   2   8       32.41       29.13     10.10 o
   3   2   8       53.01       47.53      3.71 o
   4   2   8       74.99       75.25      5.00 o
   5   2   8        1.44       -0.88      2.74 o
  -8   3   8        0.14        1.42      2.74 o
  -7   3   8       40.43       49.37      5.61 o
  -6   3   8       14.90       15.22      2.94 o
  -5   3   8        0.00        0.62      1.52 o
  -4   3   8        6.33        6.74      2.28 o
  -3   3   8        6.34        5.63      1.47 o
  -2   3   8       76.86       89.11      6.00 o
  -1   3   8        1.56        2.70      1.01 o
   0   3   8        5.83        4.36      1.05 o
   1   3   8        3.80        5.41      1.90 o
   2   3   8       18.32       11.97      2.38 o
   3   3   8       41.89       28.99      3.50 o
   4   3   8       16.68        0.40      1.68 o
  -8   4   8        0.00        1.38      3.15 o
  -7   4   8        1.00        0.41      2.33 o
  -6   4   8       25.18       17.81      5.36 o
  -5   4   8        0.14        1.25      2.10 o
  -4   4   8        2.29        6.20      3.38 o
  -3   4   8        9.39       10.48      1.98 o
  -2   4   8       48.40       39.08      1.54 o
  -1   4   8     1378.75     1441.05     45.02 o
   0   4   8      235.21      257.49     12.81 o
   1   4   8        0.28        0.24      0.61 o
   2   4   8       22.90       16.61      1.96 o
   3   4   8        0.40       -0.05      0.85 o
   4   4   8        8.00        0.32      1.69 o
  -8   5   8        0.25       -0.48      2.34 o
  -7   5   8        2.17        1.95      2.55 o
  -6   5   8       29.34       29.37      4.17 o
  -5   5   8        2.03        6.83      2.55 o
  -4   5   8      130.28      144.60      4.29 o
  -3   5   8      100.22      114.80      7.54 o
  -2   5   8      344.46      372.42     21.53 o
  -1   5   8      302.09      322.96     20.49 o
   0   5   8        0.45        3.84      3.79 o
   1   5   8       10.79       10.22      5.78 o
   2   5   8       11.23       -0.58      2.98 o
   3   5   8        1.69       -0.19      2.63 o
  -8   6   8        3.15        0.71      2.39 o
  -7   6   8        0.53        3.33      2.92 o
  -6   6   8       98.76      105.47      8.23 o
  -5   6   8       35.59       43.20      5.24 o
  -4   6   8        3.26        3.60      1.58 o
  -3   6   8       40.52       45.56     14.39 o
  -2   6   8       18.30       26.72      8.51 o
  -1   6   8       12.49       19.21     12.97 o
   0   6   8       17.03        0.00      3.91 o
   1   6   8        3.44       -0.03      2.78 o
   2   6   8       10.66        0.00      2.78 o
  -8   7   8        3.64        4.70      3.16 o
  -7   7   8        2.22        1.10      2.40 o
  -6   7   8        5.91        7.53      2.97 o
  -5   7   8       50.53       56.99      3.65 o
  -4   7   8       25.90       16.96     12.31 o
  -3   7   8       28.52       -0.37      4.04 o
  -2   7   8        2.18        0.80      4.63 o
  -1   7   8        3.71        0.62      4.60 o
   0   7   8        0.00        0.00      4.15 o
  -7   8   8        0.08        5.08      3.97 o
  -6   8   8        0.10       -0.50      1.54 o
  -5   8   8        1.95       -3.00      5.89 o
  -4   8   8       32.93       63.29     12.71 o
  -3   8   8       19.44        2.03      9.52 o
  -2   8   8        1.02       -0.05      5.91 o
  -1   8   8        1.52        0.24      7.12 o
   0  -8   9        0.05        0.51      5.00 o
   1  -8   9        2.11       -0.24      3.36 o
   2  -8   9        1.44        0.55      3.49 o
   3  -8   9       32.93       17.38     12.67 o
   4  -8   9      104.69      131.35     27.45 o
   5  -8   9       26.51        3.95      7.57 o
  -2  -7   9        6.30       -0.59      5.56 o
  -1  -7   9        4.25       -0.21      3.91 o
   0  -7   9       17.12       10.01     10.87 o
   1  -7   9       17.38        7.34      9.90 o
   2  -7   9        5.09        2.46      4.30 o
   3  -7   9      131.10      157.94     17.38 o
   4  -7   9      154.47      152.06     75.20 o
   5  -7   9        2.73        8.55      9.13 o
  -3  -6   9        2.16        1.47      4.47 o
  -2  -6   9        1.33        0.35      5.35 o
  -1  -6   9        5.26        0.27      4.25 o
   0  -6   9       44.93       47.70      8.74 o
   1  -6   9       14.43       16.57      5.37 o
   2  -6   9        0.92        4.36      4.14 o
   3  -6   9        0.15       -3.19      6.32 o
   4  -6   9        0.49       -0.86      4.19 o
   5  -6   9        0.40        4.65      5.32 o
   6  -6   9        2.25        1.02      5.54 o
  -4  -5   9        6.93       -0.68      3.56 o
  -3  -5   9       11.76        7.79      4.07 o
  -2  -5   9        0.56        0.75      5.62 o
  -1  -5   9        1.37       -4.28      6.31 o
   0  -5   9        5.85        3.19      4.20 o
   1  -5   9       25.31       29.85      6.25 o
   2  -5   9       23.88       26.46      6.53 o
   3  -5   9        7.65        6.18      8.79 o
   4  -5   9       25.81       23.84      9.19 o
   5  -5   9        5.94        4.37      6.48 o
   6  -5   9        0.00        4.02      5.47 o
  -5  -4   9       12.24        7.51      7.06 o
  -4  -4   9        0.04        5.31      7.04 o
  -3  -4   9        0.32        0.36      2.25 o
  -2  -4   9        4.09        4.12      6.82 o
  -1  -4   9       26.63       26.60      5.93 o
   0  -4   9       24.51       25.84      6.62 o
   1  -4   9        1.01        1.45      3.32 o
   2  -4   9        7.26        8.85      6.09 o
   3  -4   9        4.17        4.69      5.54 o
   4  -4   9        6.33       11.74      5.63 o
   5  -4   9        8.81       16.54      6.43 o
   6  -4   9        0.00       -3.96      4.82 o
  -6  -3   9        4.56        5.56      8.48 o
  -5  -3   9       18.65        7.44      8.17 o
  -4  -3   9       10.37       11.46      8.88 o
  -3  -3   9      283.79      281.01     14.23 o
  -2  -3   9        0.41       -0.25      1.22 o
  -1  -3   9        1.32        0.53      1.52 o
   0  -3   9        0.99        2.24      2.80 o
   1  -3   9        0.00        4.73      3.25 o
   2  -3   9        9.52        4.78      5.56 o
   3  -3   9       16.04       19.67      5.42 o
   4  -3   9       71.24       96.91     11.40 o
   5  -3   9        0.29       -0.94      2.72 o
   6  -3   9        0.04        8.92      6.04 o
  -6  -2   9       10.27       -0.79      4.23 o
  -5  -2   9       21.85       30.91      6.87 o
  -4  -2   9        0.02        1.54      3.95 o
  -3  -2   9       19.89       20.52      4.94 o
  -2  -2   9       12.33       11.33      2.58 o
  -1  -2   9       25.85       38.85     10.09 o
   0  -2   9      256.09      248.03     10.44 o
   1  -2   9        0.36       -1.22      2.36 o
   2  -2   9      119.12      132.24      7.54 o
   3  -2   9      290.05      340.47     12.08 o
   4  -2   9        5.38        6.76      3.84 o
   5  -2   9        1.43        4.07      3.90 o
   6  -2   9        0.00        7.63      5.02 o
  -7  -1   9        1.83        5.47      5.72 o
  -6  -1   9        6.07        3.38      4.40 o
  -5  -1   9        2.41        1.84      3.40 o
  -4  -1   9       34.06       32.24      6.68 o
  -3  -1   9        0.00        0.38      1.02 o
  -2  -1   9        0.59        2.06      1.81 o
  -1  -1   9      176.77      212.01     12.44 o
   0  -1   9      548.54      565.43     14.39 o
   1  -1   9       37.67       45.63      6.78 o
   2  -1   9        3.43        2.69      2.39 o
   3  -1   9        0.05        2.74      2.77 o
   4  -1   9       12.37        6.89      3.68 o
   5  -1   9        1.19        2.39      3.15 o
   6  -1   9        3.11        1.10      3.26 o
  -7   0   9        6.66       -2.06      6.31 o
  -6   0   9        0.83       -1.47      5.08 o
  -5   0   9      748.53      806.19     27.81 o
  -4   0   9      453.46      480.25     17.03 o
  -3   0   9       17.79       18.27      3.06 o
  -2   0   9       66.00       67.59     10.70 o
  -1   0   9        5.16        5.88      1.99 o
   0   0   9       14.03       18.94      2.82 o
   1   0   9       25.68       23.93      4.34 o
   2   0   9       44.11       46.08      4.03 o
   3   0   9        0.79        3.06      2.32 o
   4   0   9        2.99        3.12      3.17 o
   5   0   9        1.48        0.99      2.47 o
  -8   1   9        4.11        7.81      8.40 o
  -7   1   9       24.60       52.46     11.24 o
  -6   1   9       44.19       54.73     10.49 o
  -5   1   9      187.29      214.94      6.53 o
  -4   1   9       46.04       49.20      3.97 o
  -3   1   9       28.06       35.00      2.73 o
  -2   1   9       94.94      109.62      4.81 o
  -1   1   9      103.93      104.49      4.07 o
   0   1   9        2.49        4.03      2.16 o
   1   1   9        5.81        8.31      2.35 o
   2   1   9        7.04       13.39      5.72 o
   3   1   9        2.79        4.81      2.28 o
   4   1   9        1.38        1.54      2.20 o
   5   1   9       11.25        4.26      4.46 o
  -8   2   9        2.39       -6.07      7.52 o
  -7   2   9        0.09       -0.89      3.13 o
  -6   2   9        1.21       -2.80      5.99 o
  -5   2   9       94.55       97.67      6.42 o
  -4   2   9       44.59       47.45      3.32 o
  -3   2   9      174.32      180.45      5.57 o
  -2   2   9      302.55      299.56     10.78 o
  -1   2   9       43.89       48.61      4.10 o
   0   2   9        7.52        7.16      1.49 o
   1   2   9        2.87        2.36      1.72 o
   2   2   9        1.55       -0.78      1.42 o
   3   2   9        4.50        4.95      3.04 o
   4   2   9        1.21        1.08      1.97 o
  -8   3   9        6.60        3.29      1.82 o
  -7   3   9       33.64       39.19      5.27 o
  -6   3   9        0.15        2.41      3.14 o
  -5   3   9       17.34       13.79      3.36 o
  -4   3   9        9.99       13.73      2.52 o
  -3   3   9       47.23       44.26      2.71 o
  -2   3   9        7.41        9.89      1.35 o
  -1   3   9      475.07      473.23     10.95 o
   0   3   9      221.23      208.65      5.15 o
   1   3   9       12.79        7.14      3.98 o
   2   3   9        3.19        4.69      1.44 o
   3   3   9        0.01        1.65      1.67 o
   4   3   9        5.20        4.06      3.29 o
  -8   4   9        1.13        3.00      2.58 o
  -7   4   9        4.11        4.90      3.11 o
  -6   4   9       30.83       26.02      4.31 o
  -5   4   9        0.00        1.17      1.87 o
  -4   4   9        0.00        0.67      1.32 o
  -3   4   9       29.93       29.41      4.52 o
  -2   4   9       34.45       32.87      1.77 o
  -1   4   9      983.50     1092.14     34.85 o
   0   4   9      363.08      401.15     17.08 o
   1   4   9        0.03        0.27      0.78 o
   2   4   9        4.46        4.06      1.60 o
   3   4   9        3.54        2.37      2.29 o
  -8   5   9        6.13        5.88      3.34 o
  -7   5   9       16.48       19.26      4.11 o
  -6   5   9        0.11        0.74      2.45 o
  -5   5   9      469.30      456.05     14.35 o
  -4   5   9       45.24       39.85      2.77 o
  -3   5   9        0.18        0.41      0.36 o
  -2   5   9        1.96        4.07      8.29 o
  -1   5   9       11.04       13.08     11.40 o
   0   5   9       75.18      106.61     11.46 o
   1   5   9        1.67        0.30      4.34 o
   2   5   9        0.55        0.22      2.66 o
  -8   6   9        3.89        4.68      3.53 o
  -7   6   9       32.78       46.56      5.54 o
  -6   6   9       18.33       12.84     10.46 o
  -5   6   9       54.99       60.91      3.76 o
  -4   6   9       14.32       14.28      2.15 o
  -3   6   9        3.34        4.76      5.54 o
  -2   6   9       37.19       51.44     10.89 o
  -1   6   9       19.03        0.00      2.57 o
   0   6   9        2.78        0.00      2.89 o
   1   6   9        4.09        0.00      2.76 o
  -7   7   9        0.34       -0.28      2.07 o
  -6   7   9        0.00       -0.59      1.79 o
  -5   7   9       70.74       81.21      5.22 o
  -4   7   9       39.70        0.40      6.58 o
  -3   7   9       34.53       54.97     11.72 o
  -2   7   9       12.00        1.44      5.48 o
  -1   7   9       41.03       65.83     13.54 o
   0   7   9        0.48        0.00      3.13 o
  -6   8   9       11.67        2.38      5.59 o
  -5   8   9        0.43       -0.72      4.68 o
  -4   8   9       13.60        0.67      7.76 o
  -3   8   9        3.73        0.35      4.68 o
  -2   8   9        1.50        1.10      5.72 o
   1  -8  10        4.72        1.99      4.59 o
   2  -8  10        0.03        1.99      4.49 o
   3  -8  10       15.46        3.57      9.68 o
  -1  -7  10        1.58        0.21      4.15 o
   0  -7  10        9.48        4.68      5.14 o
   1  -7  10        3.79        1.31      4.85 o
   2  -7  10        0.88        0.67      3.81 o
   3  -7  10        2.90        4.73      6.36 o
   4  -7  10       15.39        4.81      7.25 o
   5  -7  10        0.27        0.36      7.19 o
  -3  -6  10        0.75       -0.51      6.42 o
  -2  -6  10        0.42        0.19      6.31 o
  -1  -6  10       94.36       89.08     13.13 o
   0  -6  10       53.64       47.73      9.52 o
   1  -6  10        0.05        0.06      2.83 o
   2  -6  10        0.25       -0.29      2.70 o
   3  -6  10        8.32       -0.72      4.31 o
   4  -6  10        2.88       -1.35      5.01 o
   5  -6  10        7.86       10.09      9.58 o
  -4  -5  10       59.88       66.07     11.46 o
  -3  -5  10        1.40        0.17      1.44 o
  -2  -5  10        1.12       -0.08      4.09 o
  -1  -5  10       10.33        7.06     12.57 o
   0  -5  10        0.56       -0.43      2.82 o
   1  -5  10        3.42        9.43      6.30 o
   2  -5  10        1.70        1.70      3.47 o
   3  -5  10        0.23       -2.22      4.74 o
   4  -5  10        1.64        0.44      3.73 o
   5  -5  10        1.90       -0.31      3.37 o
   6  -5  10        3.44        5.33      6.05 o
  -5  -4  10        0.36       -1.08      4.40 o
  -4  -4  10        4.15        3.51      4.41 o
  -3  -4  10        1.94        2.33      1.29 o
  -2  -4  10       12.93       12.16      5.93 o
  -1  -4  10        8.57       10.69      4.96 o
   0  -4  10        1.22        2.32      3.99 o
   1  -4  10        0.02        0.36      2.75 o
   2  -4  10        0.23        3.22      4.37 o
   3  -4  10        1.61       -0.85      4.58 o
   4  -4  10       20.04       22.29      8.20 o
   5  -4  10       15.14       11.45      9.06 o
   6  -4  10        0.01        3.45      4.51 o
  -6  -3  10        3.72        3.82      5.41 o
  -5  -3  10        0.24       -0.93      4.61 o
  -4  -3  10       27.93       16.59     14.67 o
  -3  -3  10        2.89        2.64      1.34 o
  -2  -3  10       30.97       30.21      3.90 o
  -1  -3  10        0.54        1.26      2.36 o
   0  -3  10        0.59       -0.45      2.31 o
   1  -3  10       99.24      107.14      8.31 o
   2  -3  10        7.77        2.50      3.65 o
   3  -3  10        5.15        7.31      3.80 o
   4  -3  10        3.18        5.03      3.60 o
   5  -3  10        1.77        5.35      5.88 o
   6  -3  10       11.61       18.97      6.48 o
  -6  -2  10        0.01       -0.51      3.59 o
  -5  -2  10       12.33       10.77     11.01 o
  -4  -2  10        3.33        2.90      3.99 o
  -3  -2  10        3.21        3.22      2.20 o
  -2  -2  10        4.27        3.94      3.57 o
  -1  -2  10       45.18       52.89      7.24 o
   0  -2  10        5.87        5.83      2.92 o
   1  -2  10      146.98      132.22      6.69 o
   2  -2  10       13.42       17.22      7.44 o
   3  -2  10        6.01        9.27      3.99 o
   4  -2  10        0.81       -0.13      1.96 o
   5  -2  10        4.70        4.69      5.61 o
  -7  -1  10        3.73        5.25      5.83 o
  -6  -1  10        6.05       -0.35      3.12 o
  -5  -1  10        4.80        8.64      5.88 o
  -4  -1  10      136.18      157.83     12.05 o
  -3  -1  10        0.10        1.92      1.90 o
  -2  -1  10      120.40      109.43     18.47 o
  -1  -1  10        1.80        3.48      2.44 o
   0  -1  10      161.64      182.46     10.12 o
   1  -1  10       10.78       10.17      3.61 o
   2  -1  10       16.74       26.90      4.84 o
   3  -1  10        3.13        2.85      2.91 o
   4  -1  10        1.14       -0.15      2.65 o
   5  -1  10        0.72       -0.63      2.49 o
  -7   0  10       11.67       10.03     10.39 o
  -6   0  10        3.15        3.60      4.29 o
  -5   0  10      496.66      550.85     21.33 o
  -4   0  10      332.41      347.52     14.41 o
  -3   0  10       16.80       16.68      2.75 o
  -2   0  10      153.47      163.65      9.55 o
  -1   0  10        1.24        1.64      1.71 o
   0   0  10       28.57       33.89      4.09 o
   1   0  10       60.13       62.07      4.85 o
   2   0  10        3.16        1.35      2.09 o
   3   0  10        3.77        2.35      2.30 o
   4   0  10        0.34       -1.24      2.70 o
   5   0  10       11.84        6.49      3.65 o
  -7   1  10       11.70       10.06     12.81 o
  -6   1  10        0.16       -1.53      3.24 o
  -5   1  10       62.62       55.19      6.54 o
  -4   1  10        4.95        5.54      2.21 o
  -3   1  10       58.80       62.78      3.25 o
  -2   1  10       79.90       84.68      5.40 o
  -1   1  10      206.47      216.49      9.40 o
   0   1  10        5.94        4.55      1.91 o
   1   1  10       14.11       19.86      3.34 o
   2   1  10        5.13        3.52      2.21 o
   3   1  10        5.53        5.12      3.01 o
   4   1  10       38.18       41.24      5.39 o
  -8   2  10        0.40       -4.84      7.22 o
  -7   2  10        1.14        1.74      2.47 o
  -6   2  10        8.08        2.32      2.42 o
  -5   2  10       28.27       31.12      3.40 o
  -4   2  10        4.87        5.09      2.25 o
  -3   2  10       65.95       63.71      3.20 o
  -2   2  10        5.52        3.50      2.33 o
  -1   2  10        3.53        2.98      1.95 o
   0   2  10      164.19      159.55      5.82 o
   1   2  10      195.98      210.15      8.81 o
   2   2  10        2.11        1.06      1.52 o
   3   2  10       14.92        6.78      3.15 o
   4   2  10        0.91        3.78      2.61 o
  -8   3  10        8.67       -0.11      3.72 o
  -7   3  10        0.66        4.88      2.30 o
  -6   3  10        3.98        2.79      2.11 o
  -5   3  10        1.04        2.21      2.02 o
  -4   3  10        3.23        3.85      2.20 o
  -3   3  10       13.15       16.29      2.89 o
  -2   3  10       48.20       50.48      2.89 o
  -1   3  10      404.53      429.70     12.42 o
   0   3  10       85.30       87.09      3.54 o
   1   3  10        0.07        0.10      0.70 o
   2   3  10       24.54       11.30      7.70 o
   3   3  10       10.35        9.58      3.11 o
  -8   4  10        0.00        1.09      2.97 o
  -7   4  10        0.72        2.65      3.30 o
  -6   4  10        0.01        2.14      3.56 o
  -5   4  10       61.18       60.32      3.94 o
  -4   4  10       16.67       19.42      2.54 o
  -3   4  10       41.53       41.64      5.62 o
  -2   4  10        9.01        8.29      2.25 o
  -1   4  10       43.92       66.40      7.56 o
   0   4  10        0.05       -1.96      5.45 o
   1   4  10        0.04        0.05      0.44 o
   2   4  10        1.17       -0.13      1.45 o
  -8   5  10        1.40        1.81      3.52 o
  -7   5  10        8.98        5.19      4.89 o
  -6   5  10        5.86        3.82      2.69 o
  -5   5  10        3.16        1.56      1.91 o
  -4   5  10       10.60        8.64      2.58 o
  -3   5  10        1.48       -0.05      0.40 o
  -2   5  10       36.24       59.04     10.65 o
  -1   5  10       54.11       68.46     11.33 o
   0   5  10        3.86        0.12      2.41 o
   1   5  10        9.35        0.23      2.76 o
  -7   6  10        0.34       -0.74      2.84 o
  -6   6  10        3.47        0.65      1.39 o
  -5   6  10        7.65        7.12      2.59 o
  -4   6  10       79.41       97.72     19.13 o
  -3   6  10        0.00        1.15      4.60 o
  -2   6  10        0.04        0.05      3.29 o
  -1   6  10        9.79        0.03      3.08 o
   0   6  10       12.98        0.00      2.68 o
  -6   7  10        0.54        1.46      1.85 o
  -5   7  10        3.66       -1.69      5.08 o
  -4   7  10        5.94        0.83      4.73 o
  -3   7  10        1.87       -1.02      5.32 o
  -2   7  10       11.93       -0.03      3.50 o
  -1   7  10        0.05        0.00      3.05 o
  -1  -7  11        0.08       -0.16      6.93 o
   0  -7  11        1.55        2.91      5.94 o
   1  -7  11        0.11       -0.04      2.66 o
   2  -7  11        5.35        4.53      5.77 o
   3  -7  11        7.25       -0.15      2.37 o
   4  -7  11        1.97        0.72      5.15 o
  -2  -6  11        3.62        0.13      4.63 o
  -1  -6  11        4.69        0.03      3.29 o
   0  -6  11        1.74        1.87      4.26 o
   1  -6  11        2.55       -0.44      3.24 o
   2  -6  11        0.66       -0.23      3.25 o
   3  -6  11        0.75        0.34      5.02 o
   4  -6  11        1.05       -0.02      3.43 o
  -3  -5  11        1.64       -0.13      9.44 o
  -2  -5  11       39.07       32.28     18.65 o
  -1  -5  11        2.33        0.11      3.40 o
   0  -5  11        2.13       -3.03      4.14 o
   1  -5  11        3.54       -2.37      4.69 o
   2  -5  11        5.94        3.88      5.45 o
   3  -5  11        0.18       -0.01      2.73 o
   4  -5  11       16.12        0.43      4.22 o
   5  -5  11       10.97       -1.52      5.02 o
  -4  -4  11       18.95        8.50      8.68 o
  -3  -4  11        0.95       -0.28      1.02 o
  -2  -4  11        0.35       -0.22      2.28 o
  -1  -4  11        0.53        0.92      1.76 o
   0  -4  11        1.11       -1.43      3.26 o
   1  -4  11        3.62        1.07      3.46 o
   2  -4  11        5.15       11.12      6.20 o
   3  -4  11        0.08       -1.85      4.52 o
   4  -4  11       60.51       68.82     25.60 o
   5  -4  11       27.82       15.90     13.79 o
  -5  -3  11        0.99       -0.18      3.88 o
  -4  -3  11        8.02       -0.03      2.23 o
  -3  -3  11        0.01       -0.80      1.83 o
  -2  -3  11       26.78       22.66     16.29 o
  -1  -3  11        5.29        5.42      2.64 o
   0  -3  11      118.80      115.42      8.48 o
   1  -3  11      164.64      210.32     11.79 o
   2  -3  11       34.92       34.21      6.48 o
   3  -3  11        0.12       -1.12      2.98 o
   4  -3  11        2.29       -0.08      3.29 o
   5  -3  11        0.00        3.11      3.87 o
  -6  -2  11        0.50        0.00      2.10 o
  -5  -2  11        2.37        0.28      3.95 o
  -4  -2  11      105.73      112.21     12.21 o
  -3  -2  11       58.19       58.73      6.19 o
  -2  -2  11       36.62       29.86     16.38 o
  -1  -2  11        9.88        6.32      2.68 o
   0  -2  11       20.75       25.66      3.91 o
   1  -2  11        2.93        2.96      2.88 o
   2  -2  11       10.02       14.48      5.24 o
   3  -2  11        9.08        5.25      3.99 o
   4  -2  11       15.26        4.71      5.35 o
   5  -2  11        0.14        4.04      3.90 o
  -6  -1  11        1.41        0.21      3.77 o
  -5  -1  11       24.93       13.47     13.03 o
  -4  -1  11      206.69      243.84     24.77 o
  -3  -1  11       25.40       29.41      3.76 o
  -2  -1  11       71.44       66.74     43.15 o
  -1  -1  11      144.14      161.41      6.98 o
   0  -1  11       10.82       15.04      3.26 o
   1  -1  11        6.86        7.74      2.96 o
   2  -1  11       88.82       93.85      6.83 o
   3  -1  11        1.82        3.60      3.52 o
   4  -1  11        0.20        1.37      2.94 o
   5  -1  11        7.02        8.89      4.30 o
  -7   0  11        8.30       12.57     11.03 o
  -6   0  11        0.02       -0.16      3.25 o
  -5   0  11        5.99        7.60      4.45 o
  -4   0  11      108.08      113.97      8.67 o
  -3   0  11       26.44       25.48      4.01 o
  -2   0  11      116.16      121.64      8.25 o
  -1   0  11        2.00        1.90      2.13 o
   0   0  11        5.41        5.94      2.39 o
   1   0  11        1.52        0.83      1.72 o
   2   0  11        1.57        3.45      2.76 o
   3   0  11        5.00        3.68      3.46 o
   4   0  11       10.04        8.15      4.27 o
  -7   1  11        0.75        3.69      4.71 o
  -6   1  11       37.43       43.59      7.19 o
  -5   1  11        0.22        0.92      2.66 o
  -4   1  11        2.72        4.67      3.24 o
  -3   1  11        0.01       -0.64      1.90 o
  -2   1  11      153.14      139.84     30.36 o
  -1   1  11       48.97       59.52      5.22 o
   0   1  11       64.56       65.31      4.18 o
   1   1  11       72.90       72.18      4.70 o
   2   1  11        0.01        1.17      2.13 o
   3   1  11        5.61       10.12      4.31 o
   4   1  11        3.56        0.37      2.79 o
  -7   2  11        0.04        0.08      2.33 o
  -6   2  11        0.01        2.07      2.72 o
  -5   2  11        0.33        2.01      1.95 o
  -4   2  11        0.60        2.08      1.87 o
  -3   2  11       13.13       15.18      3.23 o
  -2   2  11      201.32      198.84      8.78 o
  -1   2  11       70.40       80.94      4.50 o
   0   2  11     1117.26     1183.75     27.32 o
   1   2  11      171.91      184.29      8.80 o
   2   2  11        0.10       -0.24      1.51 o
   3   2  11        0.39        4.61      2.74 o
  -7   3  11        0.04       -1.66      3.09 o
  -6   3  11       10.45        9.00      2.87 o
  -5   3  11       27.31       18.95      3.00 o
  -4   3  11      128.61      112.11      6.10 o
  -3   3  11        1.56       -1.38      1.42 o
  -2   3  11      112.55      136.89      5.75 o
  -1   3  11        0.44       -0.73      1.09 o
   0   3  11       42.01       42.26      3.25 o
   1   3  11        1.54        2.18      1.63 o
   2   3  11        5.86        7.95      3.65 o
   3   3  11        1.60        6.01      2.49 o
  -7   4  11        2.97        5.86      3.07 o
  -6   4  11       29.33       30.02      4.05 o
  -5   4  11       70.54       66.53      4.70 o
  -4   4  11      190.80      177.13     18.22 o
  -3   4  11        1.26        0.24      1.06 o
  -2   4  11       30.67       34.31      1.59 o
  -1   4  11        2.89        0.02      0.24 o
   0   4  11       44.50       29.49     19.76 o
   1   4  11        0.66       -0.24      2.65 o
   2   4  11        1.93        0.11      4.12 o
  -7   5  11        0.58        0.69      1.89 o
  -6   5  11        3.16        2.00      1.95 o
  -5   5  11        0.13        0.04      1.10 o
  -4   5  11       45.80       57.18      4.55 o
  -3   5  11        0.01        0.26      1.44 o
  -2   5  11        6.19       -0.05      3.05 o
  -1   5  11        0.10        0.02      2.01 o
   0   5  11        4.46       -0.11      2.54 o
   1   5  11        0.00        0.19      2.82 o
  -6   6  11       11.63        3.34      4.03 o
  -5   6  11        0.25        0.00      1.46 o
  -4   6  11        3.97        0.37      4.04 o
  -3   6  11        0.07       -0.03      3.02 o
  -2   6  11        7.34        0.00      2.94 o
  -1   6  11        0.00        0.00      2.78 o
  -5   7  11        0.72       -1.44      8.16 o
  -4   7  11        3.06        2.94      6.26 o
  -3   7  11        0.54        0.00      2.65 o
  -1  -6  12        2.54        0.16      6.98 o
   0  -6  12        5.38       -0.04      2.59 o
   1  -6  12        4.92       -0.48      3.64 o
   2  -6  12        0.30        1.36      5.45 o
   3  -6  12        0.98       -0.66      4.22 o
  -3  -5  12        6.30        0.21      5.89 o
  -2  -5  12        0.26       -0.18      1.78 o
  -1  -5  12        0.66        0.43      2.08 o
   0  -5  12        5.55        0.51      3.27 o
   1  -5  12        2.26        0.19      2.96 o
   2  -5  12       15.90        0.56      4.45 o
   3  -5  12       12.51        0.53      4.27 o
   4  -5  12        1.99       -0.43      4.61 o
  -4  -4  12        4.10        0.08      3.28 o
  -3  -4  12        0.49       -0.60      1.39 o
  -2  -4  12        0.57        0.42      1.83 o
  -1  -4  12        3.82        4.32      3.23 o
   0  -4  12       29.78       24.00      8.33 o
   1  -4  12       71.80       62.46     18.75 o
   2  -4  12        5.38        2.55      3.27 o
   3  -4  12        7.55        0.07      2.28 o
   4  -4  12        2.79       -0.25      3.64 o
  -5  -3  12        1.48        0.21      3.16 o
  -4  -3  12       26.92        0.50      4.03 o
  -3  -3  12       28.85       25.07     13.68 o
  -2  -3  12        1.01        1.13      2.95 o
  -1  -3  12       38.64       52.23      5.08 o
   0  -3  12        0.19       -1.83      3.29 o
   1  -3  12      110.84      128.59      8.33 o
   2  -3  12       43.52       50.55      6.77 o
   3  -3  12        0.27       -1.31      3.68 o
   4  -3  12        0.00       -7.26      4.84 o
  -5  -2  12        5.18        0.17      3.60 o
  -4  -2  12      251.25      266.80     15.10 o
  -3  -2  12      475.02      497.10     16.85 o
  -2  -2  12        3.14        3.20      3.68 o
  -1  -2  12        0.00        3.31      2.77 o
   0  -2  12       10.61       13.35      4.71 o
   1  -2  12        2.61        3.54      3.39 o
   2  -2  12       21.55       24.37      6.05 o
   3  -2  12        9.42        6.09      6.26 o
   4  -2  12        0.20        3.37      3.85 o
  -6  -1  12       14.24        0.28      3.29 o
  -5  -1  12        1.61        0.34      3.07 o
  -4  -1  12      119.95      108.93      4.77 o
  -3  -1  12        0.39        1.36      2.03 o
  -2  -1  12        6.08        2.23      2.59 o
  -1  -1  12       52.06       55.07      5.54 o
   0  -1  12        7.74        6.54      2.90 o
   1  -1  12       27.53       33.09      5.17 o
   2  -1  12       19.12       17.84      5.37 o
   3  -1  12        6.74        2.76      3.90 o
   4  -1  12        0.26        0.36      3.44 o
  -6   0  12        1.99        0.31      2.95 o
  -5   0  12        0.19        2.06      3.77 o
  -4   0  12       45.42       54.40      7.56 o
  -3   0  12       45.13       46.23     10.18 o
  -2   0  12        8.70       10.35      4.17 o
  -1   0  12       30.86       33.57      3.92 o
   0   0  12        0.04        2.63      2.53 o
   1   0  12      112.74      128.85      9.02 o
   2   0  12       35.13       43.26      5.91 o
   3   0  12        0.13        0.86      3.09 o
   4   0  12        2.31        1.68      3.51 o
  -7   1  12        0.54        1.05      3.82 o
  -6   1  12       20.11       21.40     18.62 o
  -5   1  12        6.84        6.71      5.34 o
  -4   1  12        3.58        7.21      3.61 o
  -3   1  12        2.03        2.57      2.49 o
  -2   1  12       96.14      106.31      6.96 o
  -1   1  12       49.46       52.21      5.38 o
   0   1  12       12.81       12.85      3.27 o
   1   1  12       10.49       11.06      3.14 o
   2   1  12       13.13       11.28      4.14 o
   3   1  12        3.50        1.78      3.10 o
  -7   2  12        1.63        0.44      3.32 o
  -6   2  12       22.71       10.17      8.88 o
  -5   2  12        2.17        2.52      2.11 o
  -4   2  12        3.87        3.22      2.02 o
  -3   2  12        0.05       -0.14      1.57 o
  -2   2  12       25.85       33.33      3.56 o
  -1   2  12       32.30       39.60      5.56 o
   0   2  12       10.23        5.13      3.78 o
   1   2  12       29.31       34.24     10.97 o
   2   2  12        4.10        4.59      2.98 o
  -7   3  12        3.14        2.08      2.30 o
  -6   3  12       13.58       10.69      4.88 o
  -5   3  12        5.56        4.57      2.77 o
  -4   3  12       60.51       64.73      6.67 o
  -3   3  12        1.80        1.58      1.45 o
  -2   3  12        9.57        3.16      2.42 o
  -1   3  12        0.79        2.42      1.86 o
   0   3  12        0.30        0.03      0.92 o
   1   3  12        1.31        0.74      1.44 o
   2   3  12        3.72        6.04      4.05 o
  -7   4  12        9.91        8.79      3.42 o
  -6   4  12       14.05       14.64      3.20 o
  -5   4  12        7.58        1.01      1.84 o
  -4   4  12       23.78        8.13      9.08 o
  -3   4  12       22.02       28.04      2.86 o
  -2   4  12        1.94        1.06      1.65 o
  -1   4  12        0.76       -0.04      0.52 o
   0   4  12        2.32       -0.03      2.06 o
   1   4  12        0.19        0.02      2.15 o
  -6   5  12        3.68        2.35      2.34 o
  -5   5  12        1.43        1.22      2.35 o
  -4   5  12        8.83        5.74      1.99 o
  -3   5  12        0.02       -0.13      3.26 o
  -2   5  12       20.16        0.03      2.94 o
  -1   5  12        7.22       -0.09      3.16 o
   0   5  12        0.62        0.07      2.41 o
  -5   6  12        2.72       11.10      7.09 o
  -4   6  12        0.12       -0.03      3.16 o
  -3   6  12        2.52        0.00      2.81 o
  -2   6  12        3.29       -0.05      5.48 o
   1  -6  13        6.67       -0.09      4.16 o
  -2  -5  13        2.17        0.22      1.67 o
  -1  -5  13        1.10       -0.16      2.32 o
   0  -5  13        4.29       -0.07      1.94 o
   1  -5  13       14.30        7.75      5.72 o
   2  -5  13        2.42        0.38      2.86 o
   3  -5  13        0.02       -0.98      3.51 o
  -3  -4  13        1.29        0.00      3.80 o
  -2  -4  13        8.60        0.56      2.43 o
  -1  -4  13        2.19        0.55      2.47 o
   0  -4  13        8.65        4.57      3.59 o
   1  -4  13       33.75       36.44     14.31 o
   2  -4  13        0.28        0.92      3.94 o
   3  -4  13        0.10       -0.85      3.39 o
  -4  -3  13        1.26       -0.73      4.07 o
  -3  -3  13       27.01       29.38     18.81 o
  -2  -3  13        0.10        0.61      2.09 o
  -1  -3  13        1.76        2.24      3.68 o
   0  -3  13        0.73        1.15      2.83 o
   1  -3  13        0.01        1.29      3.13 o
   2  -3  13        1.87        1.50      3.35 o
   3  -3  13       16.09        0.72      3.80 o
  -5  -2  13        0.14        0.40      3.22 o
  -4  -2  13        9.21        0.16      3.11 o
  -3  -2  13       29.97       25.86     15.26 o
  -2  -2  13        0.02        1.13      2.73 o
  -1  -2  13        0.52        2.31      2.56 o
   0  -2  13        2.94        5.38      3.23 o
   1  -2  13       34.89       47.55      6.04 o
   2  -2  13        7.03        7.58      3.86 o
   3  -2  13        2.77        7.71      5.17 o
  -5  -1  13       13.39       -0.41      3.43 o
  -4  -1  13        2.43        2.13      1.83 o
  -3  -1  13        9.90        8.62      4.16 o
  -2  -1  13       68.54       66.58      6.21 o
  -1  -1  13       10.34        8.39      3.49 o
   0  -1  13        1.55        2.78      2.94 o
   1  -1  13       25.27       28.51      4.89 o
   2  -1  13       33.07       29.37     11.65 o
   3  -1  13        0.15        1.84      3.97 o
  -6   0  13        3.43       -0.25      3.19 o
  -5   0  13        0.77        0.42      3.43 o
  -4   0  13        0.27        2.18      1.96 o
  -3   0  13        0.61       -0.93      2.21 o
  -2   0  13        4.88        8.74      3.60 o
  -1   0  13        4.13        2.79      2.93 o
   0   0  13       23.60       19.32      4.68 o
   1   0  13      255.99      300.92     11.78 o
   2   0  13      133.88      154.57     11.76 o
   3   0  13        0.26       -1.45      3.40 o
  -6   1  13        0.09       -1.39      4.56 o
  -5   1  13        4.04        2.19      5.26 o
  -4   1  13       14.86       13.28      4.82 o
  -3   1  13       35.34       35.61      6.19 o
  -2   1  13        8.43        6.32      3.41 o
  -1   1  13       31.90       42.17      6.68 o
   0   1  13       72.07       68.66      6.24 o
   1   1  13       59.83       57.18      7.20 o
   2   1  13        0.66        2.07      2.36 o
  -6   2  13        0.23       -0.36      3.22 o
  -5   2  13       10.11       12.16      4.23 o
  -4   2  13       94.00       86.11      8.75 o
  -3   2  13       42.26       45.86      5.34 o
  -2   2  13       22.26       17.99      3.82 o
  -1   2  13       18.78       22.96      4.17 o
   0   2  13       15.08       20.23      7.40 o
   1   2  13        6.65        6.39      2.50 o
   2   2  13        1.08        0.35      1.78 o
  -6   3  13        0.89        3.00      3.30 o
  -5   3  13        0.21        1.49      1.93 o
  -4   3  13        1.18        1.09      1.92 o
  -3   3  13        0.59        0.07      1.26 o
  -2   3  13        2.20        1.44      1.41 o
  -1   3  13       14.44       -0.06      1.56 o
   0   3  13        0.03        2.05      2.09 o
   1   3  13        5.29        0.24      4.79 o
  -6   4  13        0.75       -1.05      2.06 o
  -5   4  13        5.98        2.29      2.18 o
  -4   4  13        3.76        1.28      1.84 o
  -3   4  13        0.25       -0.08      0.91 o
  -2   4  13        0.12        0.03      0.83 o
  -1   4  13       19.23        0.00      1.81 o
   0   4  13        5.75       -0.15      2.68 o
  -5   5  13        2.93       -3.33      3.18 o
  -4   5  13        0.34       -0.64      6.53 o
  -3   5  13        3.98       -0.03      2.65 o
  -2   5  13        4.79       -0.11      5.03 o
  -2  -4  14      100.24      110.10      8.55 o
  -1  -4  14        0.49       -0.09      2.85 o
   0  -4  14        3.30        2.97      3.98 o
   1  -4  14        0.85       -0.89      3.08 o
   2  -4  14        0.09        1.94      3.75 o
  -3  -3  14       87.92       93.82     13.42 o
  -2  -3  14       23.21       16.87     10.95 o
  -1  -3  14        0.58        0.35      3.24 o
   0  -3  14        0.47       -0.79      2.62 o
   1  -3  14        4.08        1.42      3.39 o
   2  -3  14       15.48       -0.49      2.92 o
  -4  -2  14        0.29        0.14      3.64 o
  -3  -2  14       10.77        3.97      4.28 o
  -2  -2  14       25.91       24.54     17.09 o
  -1  -2  14        8.85        7.27      5.12 o
   0  -2  14        0.20        5.01      3.74 o
   1  -2  14        1.15        2.36      3.06 o
   2  -2  14        3.55        0.50      2.97 o
  -4  -1  14        0.00        0.27      1.48 o
  -3  -1  14       10.17       10.89      3.79 o
  -2  -1  14        0.17        0.79      4.11 o
  -1  -1  14        3.56        2.28      3.86 o
   0  -1  14        2.87        3.73      2.94 o
   1  -1  14        0.01        2.17      2.90 o
   2  -1  14        2.98        2.00      3.22 o
  -5   0  14        2.08        3.51      4.98 o
  -4   0  14        1.36        1.49      2.38 o
  -3   0  14        0.37       -1.65      2.77 o
  -2   0  14        1.96        4.58      4.19 o
  -1   0  14        2.02        0.18      3.70 o
   0   0  14        3.77        4.96      2.96 o
   1   0  14       41.81       44.17     13.23 o
   2   0  14       43.58       45.22     18.64 o
  -5   1  14        6.61        3.96      4.63 o
  -4   1  14        2.38        4.36      4.22 o
  -3   1  14       66.51       72.22      5.37 o
  -2   1  14        0.37        0.88      2.26 o
  -1   1  14        0.58        0.77      2.69 o
   0   1  14        0.09        0.44      2.17 o
   1   1  14        9.51        8.23      3.42 o
  -5   2  14       47.80       61.45      8.05 o
  -4   2  14       22.76       17.19     11.30 o
  -3   2  14       26.36       24.93      9.63 o
  -2   2  14        2.25        2.08      2.51 o
  -1   2  14        5.15        6.05     10.62 o
   0   2  14        1.65       -0.18      2.75 o
  -5   3  14        0.27        0.23      1.64 o
  -4   3  14        0.13        1.53      1.92 o
  -3   3  14       17.91       20.77      2.65 o
  -2   3  14        1.31        2.43      2.14 o
  -1   3  14        0.21       -0.22      1.74 o
  -4   4  14        2.74       -0.44      1.39 o
  -3   4  14        0.17        7.44      4.92 o
  -2   4  14        0.39        0.31      2.44 o
  -1  -3  15        7.15       -0.49      2.87 o
   0  -3  15        0.37        6.81      7.11 o
  -2  -2  15        3.44        3.46      3.43 o
  -1  -2  15        0.00        6.83      6.66 o
   0  -2  15        2.64        3.13      3.77 o
  -3  -1  15        1.04        1.32      4.09 o
  -2  -1  15        1.35       -0.16      2.03 o
  -1  -1  15        4.53        0.34      2.53 o
   0  -1  15        0.01        1.48      3.88 o
  -3   0  15       24.53       24.88      5.08 o
  -2   0  15       17.53       14.53      4.63 o
  -1   0  15        0.27        0.33      2.55 o
   0   0  15        8.93       13.01      4.61 o
  -4   1  15        8.09        9.21      4.89 o
  -3   1  15        0.01       -0.85      2.27 o
  -2   1  15        1.83        1.21      4.31 o
  -1   1  15        0.15        1.55      2.85 o
  -3   2  15       10.01        8.77      3.87 o
  -2   2  15        4.07        3.46      4.56 o
 
